# Supplementary material for: Validation of the prognostic models in acute-on-chronic liver failure precipitated by hepatic and extrahepatic insults
Source: PLoS One. 2019 Jul 10;14(7):e0219516. doi: 10.1371/journal.pone.0219516 (PMC6619802; doi:10.1371/journal.pone.0219516)
Supplement: S1 File — (XLSX) [file pone.0219516.s002.xlsx]

## Sheet: Data
Age	Gender	Cause	Type_of_PE__N0_0__1_hepatic__2_extrahep_	Hepatic_insult__1_	Extrahep__1_	Liver	Renal	Cerebral	Coag	Circu	Respi	sbp0	dbp0	hr	temp	Ascites	Jaundice	CTP	HxCom	Com_varice	Com_SBP	Com_Ascites	Com_HE	Lactate0	TB0	AST0	ALT0	ALP0	Alb0	Glo0	PT0	INR0	Cr0	Hb0	WBC0	PMN0	Plt0	MELD	MELD_Na	iMELD	APACHE	Death	CLIF_SOFA	CLIF_OF	CLIP_C_ACLF	CLIF_SOFA_12.5
41	1	1	2	0	1	0	1	0	1	0	0	80	50	124	38.5	1	1	13	1	0	0	1	0		6.3	105	37	89	1.6	3.5	42	3.57	2.1	8.9	2470	1375	32000	35	36	4.87	27	1	12	12	41.6966	0
66	2	7	2	0	1	0	1	0	0	1	0	80	40	120	36.8	1	1	13	1	1	0	0	0		2.9	62	37	98	1.9	5.7	24.7	2	2.1	10	14050	11661	107000	25	31	4.58	24	0	13	11	59.3485	1
42	1	7	2	0	1	1	1	1	1	1	0	110	70	120	38.5	1	1	14	0	0	0	0	0		21.3	108	20	191	1.9	4.5	28.9	2.75	1.6	10.1	19900	17710	107000	34	35	10.07	18	1	21	17	71.7415	1
51	1	7	2	0	1	0	1	1	0	0	0	150	70	100	38	1	1	13	1	0	0	1	0		8.1	143	35	388	2.8	4	17.1	1.49	4	11.1	10240	9864	159000	32	37	10.14	23	1	18	14	61.2557	1
49	1	2	2	0	1	1	1	1	0	1	1	67	43	60	37.1	1	1	15	1	1	0	0	0		4.8	90	48	48	2.1	4.6	24.7	1.95	3	10.6	5360	3004	98000	30	32	9.87	27	1	20	17	75.4481	1
66	2	7	2	0	1	0	1	1	0	1	1	80	50	90	38	1	1	12	0	0	0	0	0		2.5	121	45	233	2.3	5.2	17.3	1.2	3	9.5	6400	3539	118000	22	27	9.55	27	1	16	14	64.2947	1
57	1	14	1	1	0	0	1	0	0	1	0	90	50	110	40.1	1	1	12	0	0	0	0	0		11.3	101	54	142	2.1	4.4	22.1	1.93	2	7.2	24670	23680	188000	30	32	4.83	29	0	14	11	59.2952	1
69	2	7	0	0	0	0	1	1	0	1	1	117	65	60	36.5	0	0	6	1	0	0	0	1		0.7	36	24	103	4.1	4.7	12.1	1	2.4	12.4	7130	4349	189000	15	15	8.91	26	1	19	14	64.2708	1
83	2	7	2	0	1	0	0	0	0	1	0	92	60	78	36.9	1	1	11	1	1	0	1	0		3.9	99	65	589	2.8	4.9	12.8	0.96	1.7	11.5	4510	3193	107000	17	20	4.26	18	1	10	9	52.3897	0
61	1	7	2	0	1	0	1	0	0	0	0	145	77	84	37	1	0	11	1	0	0	1	0		1.9	32	29	52	2.7	2.5	22.5	2	2.1	6.8	4470	3732	42000	24	25	4.33	15	1	6	8	40.2335	0
62	2	1	2	0	1	0	1	0	0	0	0	108	68	90	37.8	1	0	10	1	0	0	1	0		1.5	54	36	55	1.9	4	17.1	1.52	3.2	8.9	6180	4387	85000	24	28	4.36	19	0	6	7	39.3743	0
40	1	1	2	0	1	1	1	1	1	0	0	123	57	82	38.1	1	1	14	0	0	0	0	0		27.8	249	103	119	3.4	3.9	23.8	2.05	1.6	8.6	11860	9720	111000	32	34	9.81	18	1	17	15	64.3888	1
53	2	4	2	0	1	0	1	0	0	0	0	110	80	108	38.3	1	1	10	1	0	0	1	0		2.6	36	7	124	3.2	6	17.3	1.66	2.5	9.5	6790	5499	321000	24	29	4.09	17	0	7	7	36.3673	0
71	2	2	2	0	1	0	0	0	0	0	0	106	63	140	36.9	0	1	12	1	1	0	0	0		17.9	94	34	106	1.6	3.4	17.9	1.5	1	9.3	33444	29180	174000	22	29	7.94	21	1	12	11	66.8114	0
55	1	1	2	0	1	0	1	0	0	0	0	130	90	84	37	0	1	11	0	0	0	0	0		11.8	75	17	303	2.2	3.6	15.7	1.21	8.1	9.3	40800	36540	60000	38	39	5.6	26	0	8	9	55.0647	0
50	1	2	2	0	1	0	1	0	0	1	0	110	60	86	37.8	1	1	12	0	0	0	0	0		4.6	39	14	102	3	3.6	23.9	2.01	2.8	9.9	9980	7718	39000	30	30	4.62	15	0	13	11	50.7937	1
63	1	1	2	0	1	0	1	0	1	1	0	78	53	80	36.4	1	1	12	0	0	0	0	0		7.4	1159	248	79	2.2	2.6	27.2	2.5	1.6	6.2	12250	9468	60000	29	36	4.91	23	1	15	13	63.3483	1
35	1	1	2	0	1	0	1	0	1	1	1	140	100	120	38.5	1	1	11	0	0	0	0	0		2.4	141	31	120	1.3	5.4	25.2	2.04	2.1	8.9	4470	3514	46000	25	31	3.65	29	1	14	12	43.0335	1
50	1	14	1	1	0	1	1	1	1	0	0	134	81	110	36.2	1	1	15	1	1	1	0	1		31.3	115	60	238	2.6	3	25.8	2.3	3.2	8.2	23890	19877	229000	40	41	10.94	31	1	17	15	69.4928	1
40	1	1	2	0	1	0	0	0	0	1	0	106	60	100	37.7	0	1	10	1	1	0	0	0		3	53	32	204	2.5	4.2	16.4	1.31	0.8	13	4970	2584	112000	14	17	2.66	5	0	14	11	42.4015	1
82	2	4	2	0	1	0	0	0	0	0	0	120	70	120	36.5	1	1	12	1	0	0	1	1		4	102	72	211	2.3	5.1	14	1.2	1.2	11.1	7250	5130	199000	15	23	9.3	20	1	8	8	51.1833	0
56	2	2	2	0	1	1	1	1	1	1	1	114	50	60	36	1	1	15	1	1	0	0	0		9.2	54	28	57	2.1	4.4	20.9	1.8	3.07	7.2	9490	8130	59000	32	34	12.04	27	1	24	18	76.1079	1
56	1	11	2	0	1	0	0	0	0	0	0	110	86	80	36.6	0	0	7	0	0	0	0	0		1.4	42	30	143	3.5	5.2	45.6	3.97	1.7	9.9	12200	10723	183000	28	32	4.59	18	0	6	8	44.559	0
26	1	7	0	0	0	1	1	1	1	1	0	120	90	80	36.6	1	1	15	1	1	0	1	0		22.2	348	111	230	2.8	4.4	50.7	3.59	1.8	16.1	8510	7573	50000	38	33	10.01	26	1	20	17	62.8642	1
60	1	2	0	0	0	0	1	1	0	1	0	60	40	80	36.5	1	1	11	0	0	0	0	0		11	142	78	110	1.8	4.2	32.6	3	2	9.8	12330	10480	79000	34	33	12.37	32	1	20	16	72.6258	1
77	1	6	2	0	1	0	1	0	0	0	0	116	60	82	37.1	0	0	6	0	0	0	0	0		0.4	26	15	61	3.1	3.1	15.9	1.34	2.3	7.9	7900	5410	99000	14	16	3.77	19	1	4	7	46.9212	0
18	1	6	0	0	0	0	1	1	0	0	0	110	80	100	36.1	1	1	11	1	1	0	0	0		1.1	35	11	122	2.3	3.4	14.7	1.2	3	9.8	14800	12100	144000	19	23	7.79	18	1	9	11	40.4762	0
52	2	7	2	0	1	0	0	0	0	0	0	130	80	90	36.5	1	0	7	1	0	0	1	0		0.3	41	17	115	2.5	3.2	18	1.1	4.1	8.1	6690	5392	223000	21	25	3.74	15	0	5	8	39.1739	0
84	1	7	2	0	1	0	0	0	0	0	0	88	50	120	37	0	1	8	1	1	0	0	0		2.1	69	34	110	3.1	7.8	16.9	1.4	1.7	8.9	5780	4046	164000	18	25	4.39	26	0	7	8	51.0527	0
46	1	1	2	0	1	0	0	0	0	0	0	120	80	88	37.8	1	0	8	0	0	0	0	0		1.1	28	32	96	2	3.8	11	0.9	3.1	11.2	22950	20650	63000	18	19	3.25	14	1	4	8	44.5399	0
37	1	1	2	0	1	1	1	1	1	1	0	76	40	88	39.2	1	1	13	0	0	0	0	0		17	586	214	176	2.6	4.3	64.9	5.6	3.6	10	20080	12851	159000	49	46	11.48	30	1	20	17	69.7983	1
44	2	4	1	1	0	1	0	0	1	0	0	130	80	90	37.9	1	1	13	1	0	0	1	0		17.6	198	51	311	2.1	7.3	60.3	5.4	1.1	7	13250	8340	96000	37	38	5.17	9	0	8	10	46.8792	0
52	1	1	1	1	0	1	1	1	1	1	0	120	80	100	37	1	1	13	0	0	0	0	0		14.1	327	236	106	2.2	4.8	33.9	3.09	1.1	10.8	7120	4200	86000	30	32	9.96	8	1	18	15	66.2423	1
61	1	7	0	0	0	1	1	1	0	0	0	100	66	62	36.6	1	1	11	1	1	0	0	0		41.1	23	43	154	3.6	3.1	14.4	1.2	3.5	8.9	6000	5281	51000	35	35	10.75	27	0	13	13	58.5881	1
43	1	2	2	0	1	1	1	1	0	0	0	110	60	90	38	1	1	13	0	0	0	0	0		48.4	72	38	221	3.1	3	17.4	1.5	3.6	10.8	4910	3144	75000	38	40	10.52	17	1	15	13	50.125	1
48	2	5	2	0	1	1	0	1	1	1	1	70	40	80	36.8	1	1	15	1	0	1	1	1		21.5	91	26	127	1.8	5.8	31.9	2.1	1	9	8960	6899	98000	26	30	9.42	20	1	16	14	59.2145	1
59	1	7	2	0	1	1	1	1	1	1	0	100	90	100	39	1	1	13	1	1	1	1	1		15.2	73	53	146	3.1	2.9	28.4	2.12	2.3	9.2	13200	10560	134000	33	34	10.48	27	1	18	16	72.6554	1
76	1	2	2	0	1	1	1	1	1	1	0	80	50	110	37	1	1	14	1	0	0	1	0		3.8	1732	384	88	2.6	5.2	48.2	4.1	4.4	10.6	15590	14405	304000	41	41	11.82	35	1	19	16	80.5038	1
91	1	7	2	0	1	0	0	0	0	1	0	100	50	80	37	1	1	11	0	0	0	0	0		2.8	51	52	462	2	2.4	20.8	2.1	0.9	7.1	11240	9598	64000	19	25	4.71	21	1	12	10	64.6427	0
62	1	2	2	0	1	0	0	0	0	1	0	63	36	95	36	0	0	8	1	1	0	0	0		0.9	81	44	73	2.6	3.1	16.1	1.39	1.3	6.1	10950	8201	58000	13	19	6.73	22	1	11	10	52.878	0
63	1	2	2	0	1	0	1	0	0	1	1	96	66	100	36	0	0	8	1	1	0	0	0		1.4	47	21	121	1.6	6	17.5	1.5	0.65	9.2	29400	25284	41000	12	20	6.66	20	1	16	12	66.1003	1
52	1	12	1	1	0	1	1	1	0	1	0	114	60	110	37.6	1	1	14	1	0	1	1	0		13.9	164	78	94	1.9	6.6	30.4	2.4	1.4	9.3	6050	5330	91000	29	31	8.09	23	1	17	14	62.4032	1
58	1	1	2	0	1	0	1	1	1	1	0	115	67	94	36	1	1	14	1	0	1	1	1		27.4	726	224	939	2.3	3.7	28.4	2.32	4.7	12.2	25560	24270	130000	43	43	11.49	30	1	19	16	76.4185	1
73	1	1	0	0	0	0	1	1	0	0	0	160	70	94	36.5	1	0	9	1	0	0	0	1		1.3	55	35	278	3.2	3.7	14.7	1.28	5.2	10.2	8090	6925	144000	26	29	11.93	25	0	11	10	55.371	0
56	1	3	1	1	0	1	1	1	0	1	1	90	50	65	36.2	1	1	13	1	0	0	1	0		13.5	346	130	128	2.8	3.1	15.7	1.43	2.4	10.9	7400	5328	227000	34	36	10.49	28	1	19	15	64.5093	1
56	1	7	2	0	1	0	1	1	1	1	1	70	0	100	36.2	1	1	15	0	0	0	0	0		11.9	265	100	188	1.5	5.5	53.5	5	1.8	10.2	3320	1923	65000	39	40	12.77	33	1	21	16	62.7598	1
67	1	3	1	1	0	0	0	0	0	0	0	160	100	110	37.6	0	0	7	0	0	0	0	0		1.5	159	65	205	2.7	3.5	17	1.32	3.2	6.2	12680	9510	99000	22	23	4.3	28	0	5	7	45.9022	0
54	1	13	2	0	1	1	0	0	1	0	0	100	60	90	37	1	1	12	0	0	0	0	0		15	173	61	89	2	3	120	6	0.8	8.6	8200	5666	74000	37	39	5.47	14	1	10	11	51.156	0
73	2	7	2	0	1	0	0	0	0	0	0	121	65	70	36.4	0	0	6	1	1	0	0	0		0.4	39	25	212	3	3.2	13	1.09	5.2	5.7	11710	10574	148000	21	22	4.37	20	1	4	8	51.1008	0
57	2	2	2	0	1	0	1	0	0	1	1	90	56	96	36.5	1	1	13	1	0	0	1	0		3.9	49	51	184	2.1	4.1	28.6	2.49	1.5	14.2	30600	28090	66000	26	32	7.93	22	1	15	12	63.9523	1
58	1	13	1	1	0	1	1	0	1	1	1	110	70	80	37.8	1	1	13	1	0	1	0	0		33.3	673	180	316	2.6	2.9	44.1	4.23	4.3	12.2	22500	18427	132000	49	45	6.84	25	1	18	15	72.3151	1
84	2	5	2	0	1	0	0	0	0	0	0	100	62	86	36.5	1	1	11	0	0	0	0	0		2.4	49	31	150	2.5	5.6	12.8	1.21	0.7	9.3	6300	4668	182000	12	17	3.77	18	1	10	9	54.8955	0
68	2	1	2	0	1	0	1	0	0	0	0	130	80	80	36	0	0	7	0	0	0	0	0		1.7	61	94	105	2.8	3.4	16.3	1.42	0.6	10.8	6080	3666	105000	12	12	3.29	10	1	10	10	51.5715	0
69	2	1	2	0	1	0	1	0	1	1	1	80	50	90	37	1	1	12	0	0	0	0	0		3.8	66	26	86	1.7	6.4	29	2.63	2.3	9.7	2070	8967	104000	30	32	5.19	28	1	14	12	51.7836	1
56	1	14	2	0	1	0	1	0	0	0	0	138	80	100	39	1	1	12	0	0	0	0	0		3.1	131	61	88	2.4	4.6	20.5	1.79	2.2	8.6	12370	5690	36000	25	28	4.28	19	1	9	8	44.6462	0
55	1	2	2	0	1	0	1	1	1	1	0	96	64	80	37	1	0	11	1	0	0	1	0		1.9	8438	1581	94	1.6	3.3	33.9	3.04	2.7	14	13610	8574	206000	31	38	10.15	29	1	16	14	64.364	1
47	2	2	2	0	1	0	0	0	0	0	0	95	60	71	37	1	0	10	1	1	0	0	0		1.8	80	48	90	2.4	4.9	19.5	1.73	3.5	8	6640	5092	22000	27	28	4.22	16	0	7	8	37.1266	0
72	2	2	1	1	0	1	1	0	1	0	0	142	80	88	37.4	1	1	12	1	0	0	1	0		4	35	12	253	2.4	4.2	19.9	1.71	1.3	9.8	15600	9941	73000	20	26	4.24	17	1	17	15	75.6078	1
49	1	1	2	0	1	0	1	0	0	1	0	85	50	82	39	1	1	11	1	1	0	0	0		6.1	65	42	116	3.2	3.4	16.1	1.41	2	11.8	3700	2889	57000	24	25	3.97	21	1	13	11	44.1425	1
59	2	7	0	0	0	0	0	0	0	1	0	100	63	92	37.3	1	1	12	1	0	1	1	0		4.4	67	46	104	1.8	3.3	19.9	1.77	0.9	9	24850	19453	73000	18	24	7.16	19	1	12	11	56.9607	0
55	1	1	0	0	0	1	1	1	1	1	1	100	70	58	36.8	1	1	15	1	1	0	0	0		38.4	173	46	91	2.6	3.7	36.1	3.5	15.9	10.8	11700	9933	117000	61	54	13.27	34	1	21	17	71.5154	1
57	1	1	2	0	1	0	1	1	1	1	0	90	60	90	36.5	1	1	13	1	0	0	1	0		6.3	87	49	120	2.9	1.3	22.1	1.98	2	8.5	6270	5016	18000	28	23	9.9	27	1	18	15	63.8654	1
75	1	1	2	0	1	1	1	1	1	0	0	104	54	70	36	1	1	13	1	1	0	0	0		13	1537	1087	91	3.3	1.5	29.2	2.72	2.5	6.4	5370	4596	16000	36	58	11.27	34	1	19	16	73.3892	1
86	2	7	2	0	1	0	0	1	0	1	0	104	48	120	37.5	1	0	7	1	0	0	1	0		3.8	116	48	116	1.1	4.5	16.8	1.39	1.5	8.4	20700	19600	191000	19	26	4.56	33	1	11	9	63.1898	0
76	2	1	2	0	1	0	0	0	0	1	0	120	70	76	36.8	1	1	12	1	1	0	0	0		3.2	42	23	89	1.8	2.8	20.2	1.79	1.7	10.3	10060	7343	69000	22	22	4.57	15	1	12	9	54.644	0
82	1	7	0	0	0	0	1	1	0	1	0	80	50	100	37	1	0	12	1	0	0	1	0		2.2	63	38	177	2	4.4	28.4	2.18	2.5	9.1	2100	1970	43000	27	36	10.55	32	1	17	14	63.6742	1
46	1	2	0	0	0	1	0	1	1	1	1	110	70	80	37	0	1	11	1	1	0	0	0		46.3	286	99	130	3.8	3	22.7	2.08	1.3	9.4	4960	2182	54000	32	34	9.99	17	1	19	16	61.2889	1
81	2	1	2	0	1	0	1	0	0	0	0	120	70	90	36.8	1	1	11	1	0	0	1	0		2.5	38	21	155	2.1	3.5	16.3	1.4	2.3	11.4	16400	14563	59000	22	27	6.48	24	1	9	9	59.7229	0
52	2	2	2	0	1	0	0	1	0	0	0	163	87	92	36	1	1	11	0	0	0	0	0		4.2	42	12	95	2.6	4.4	17	1.43	1	5.9	8780	6944	64000	16	21	8.5	16	0	9	9	44.1866	0
68	2	1	2	0	1	0	0	1	0	0	0	110	50	90	36	1	1	14	1	0	0	1	0		6.6	353	202	85	1.9	3.3	25.5	2.27	1.8	9.1	13600	13192	50000	28	25	6.71	22	0	15	13	66.5434	1
88	1	7	0	0	0	1	1	0	1	0	0	120	80	84	37.4	1	1	13	0	0	0	0	0		27.3	131	54	143	2.1	5.1	27	2.51	2.4	9.5	8420	5313	110000	38	38	8.35	22	1	17	15	78.1228	1
69	1	7	2	0	1	0	0	0	0	0	0	140	80	80	37	0	0	9	0	0	0	0	0		0.6	64	26	127	3.3	3.4	120	6	1.5	12.2	11700	8178	259000	30	33	8.71	20	1	11	11	59.3954	0
67	2	6	2	0	1	0	1	1	1	1	0	87	60	83	38.3	1	1	14	1	1	1	0	0		5.1	30	14	146	2.3	5.2	28.1	2.56	3.9	11.4	21540	20721	20000	36	38	12.79	37	1	19	15	75.6404	1
74	2	2	2	0	1	0	0	0	0	0	0	119	63	60	36.1	0	1	10	0	0	0	0	0		8.4	245	124	113	2.9	3.5	20.9	1.83	5.24	9.8	3870	2678	63000	37	37	6.07	23	0	10	9	47.8255	0
61	1	1	2	0	1	1	0	0	0	0	0	155	86	90	36.5	1	1	11	0	0	0	0	0		2.9	44	22	72	1.7	4.7	20.8	1.86	2.8	9.3	8290	5297	88000	27	29	4.64	16	1	7	7	40.8248	0
62	1	1	2	0	1	1	0	1	1	1	1	70	40	98	39.6	1	1	14	1	1	0	0	0		15	86	51	81	1.8	3.2	27.6	2.53	1.8	10	8700	5742	75000	33	27	10.57	31	1	18	15	67.9289	1
55	2	11	2	0	1	1	0	0	0	1	0	83	39	60	38.4	1	1	12	1	1	0	0	0		16	350	136	143	2	4.5	24.6	2.24	1.3	13	8380	6393	76000	28	32	4.56	17	0	14	12	54.9928	1
47	1	2	0	0	0	0	1	1	1	1	1	110	70	100	37	0	1	13	0	0	0	0	0		3.4	2829	829	199	3.1	4.2	32.1	2.95	2.9	15	19540	14068	41800	33	36	10.12	26	1	18	15	67.0265	1
51	1	2	2	0	1	0	1	0	0	1	1	70	40	92	37	0	1	11	0	0	0	0	0		8.1	115	49	280	2.4	3.7	20.9	1.89	2.3	7.9	3590	2513	79000	29	33	4.55	26	1	14	11	44.7524	1
42	1	1	2	0	1	0	0	0	0	0	0	100	60	100	38	1	0	8	0	0	0	0	0		0.3	31	36	35	1.8	2.3	11.1	1.02	3	10.3	27555	24248	100000	17	16	3.03	15	0	6	9	47.392	0
59	1	1	2	0	1	0	1	0	1	1	1	110	70	80	36.5	1	1	12	0	0	0	0	0		10.4	153	108	173	1.6	2.9	23.6	2.15	0.7	10.5	14070	13774	148000	24	26	4.27	18	1	16	14	64.3502	1
91	2	7	2	0	1	0	0	0	0	1	0	115	70	120	38.2	1	0	8	0	0	0	0	0		1.9	51	52	462	2	2.4	20.8	1.78	0.9	7.1	11240	8478	64000	15	23	4.29	25	1	11	9	61.3427	0
71	1	2	2	0	1	0	1	0	0	1	0	100	60	88	37	1	1	12	1	0	1	0	0		5	47	28	87	2.9	3.8	18.4	1.67	2.6	9.2	8950	6712	113000	27	30	4.94	18	1	13	10	55.2074	1
61	1	6	2	0	1	1	1	0	0	0	0	100	66	62	36.6	1	1	10	1	1	0	0	0		41.1	73	43	154	3.6	3.1	14.4	1.23	3.5	8.9	6000	4800	51000	35	36	10.75	25	0	14	14	61.8881	1
61	1	6	2	0	1	0	1	0	0	0	0	144	77	84	37	1	0	11	1	0	0	1	0		1.9	32	39	52	2.7	2.5	22.5	1.87	2.1	6.8	4470	3380	42000	23	24	4.22	15	1	8	8	40.2335	0
83	2	7	2	0	1	0	0	1	0	1	1	92	60	78	36.9	1	1	12	1	0	0	1	0		3.9	99	60	569	2.8	4.9	12.8	0.99	1.7	11.5	4510	2075	107000	17	18	9.54	25	1	13	12	64.6502	1
68	2	6	2	0	1	0	1	1	0	1	1	117	65	60	36.5	1	0	8	1	0	0	0	1		0.7	36	24	103	4.1	4.7	18.7	1.43	2.4	12.4	7130	4868	189000	19	19	9.29	30	1	19	14	65.7663	1
66	2	7	2	0	1	0	1	0	0	0	0	80	40	100	37	1	1	12	1	1	1	1	0		2.9	62	37	98	1.9	5.7	24.7	2.15	2.1	10	14050	11854	107000	26	32	4.68	20	0	9	9	52.7485	0
53	1	8	2	0	1	0	1	1	1	1	0	90	50	110	38.2	1	1	10	1	0	0	1	0		7.1	89	53	104	2.8	4.3	20.3	1.67	1.2	6.5	8010	5480	60000	21	24	3.77	18	1	14	12	60.4207	1
72	2	6	2	0	1	0	1	1	0	1	1	122	56	104	36.2	1	1	13	1	0	0	1	0		3.8	45	26	135	2.3	4.8	14.9	1.14	1.8	10.6	8580	7035	76000	19	19	9.41	23	1	16	13	61.852	1
49	1	6	2	0	1	0	1	0	0	1	0	72	63	120	38.2	0	1	9	0	0	0	0	0		4.9	87	40	157	2	3.7	17.7	1.36	2.5	8.6	10210	8740	233000	25	29	4.07	26	0	12	10	47.2372	0
80	2	6	2	0	1	0	1	1	0	1	0	167	68	120	36.8	1	1	9	1	0	0	1	0		1.1	40	24	179	3	3.8	25.3	1.94	2	7.7	19900	17313	251000	21	27	9.86	34	1	18	13	74.8105	1
61	2	6	0	0	0	0	1	1	0	1	0	120	80	88	37	1	1	10	1	0	0	0	1		4.3	42	16	103	2.2	5.2	19.3	1.48	1.6	11	2790	1562	50000	30	31	10.23	19	1	16	13	60.6551	1
54	2	6	0	0	0	0	0	1	0	1	0	90	50	82	38.3	1	1	12	1	0	1	0	1		7.6	92	43	177	1.5	4.1	19.8	1.52	1.2	9.3	12270	10184	179000	21	23	9.08	21	1	17	13	60.2951	1
53	2	6	2	0	1	0	0	0	1	1	0	79	49	93	36.9	1	1	12	1	0	1	0	0		4	64	34	92	2.1	3.5	20.1	1.54	1.9	9.2	8530	8148	16000	23	26	7.5	18	0	13	9	44.4046	1
54	1	6	2	0	1	0	0	0	0	0	0	100	50	90	38.8	1	1	10	1	0	0	1	0		3.8	77	52	604	2.6	5.2	14.6	1.12	5.1	10.1	11450	9160	530000	26	26	4.32	10	0	7	8	43.3593	0
70	2	6	0	0	0	0	1	1	0	1	0	150	90	88	37.2	1	0	6	0	0	0	0	0		0.3	20	10	74	3.2	4.1	14.6	1.12	10.4	9.2	16780	12980	386000	21	24	9.56	23	0	11	12	65.3672	0
80	2	6	2	0	1	0	0	1	0	1	0	91	62	130	38.8	1	0	12	1	0	0	1	0		2.3	244	82	139	1.5	2.9	28.2	2.18	1.5	13.4	23880	17910	137000	22	22	9.97	31	1	14	11	68.2902	1
77	2	1	1	1	0	0	0	0	0	0	0	97	42	90	36.7	0	0	6	0	0	0	0	0		0.4	26	15	61	3.1	3.1	15.1	1.15	2.3	7.9	7900	4898	99000	16	18	3.97	19	1	5	8	50.2212	0
78	2	6	2	0	1	0	1	1	0	0	0	118	61	96	36.2	1	0	9	1	1	0	0	0		1.1	98	10	122	3.8	6.6	14.7	1.13	3.4	9.6	19700	15780	168000	20	20	9.7	27	1	9	11	66.2779	0
82	1	6	2	0	1	1	0	1	0	0	0	130	70	86	36.8	1	1	13	1	0	0	1	0		6.2	167	71	222	2.1	4.5	17.4	1.38	0.9	9.8	11800	8768	146000	17	17	9.51	16	1	11	11	64.649	0
83	2	6	2	0	1	0	0	1	0	1	0	140	80	101	36.8	1	1	9	1	0	0	1	1		4.7	68	48	213	2.3	5	25.2	2.03	0.5	14.2	6340	4170	69000	20	23	9.85	20	1	15	12	66.9365	1
51	1	6	2	0	1	0	1	1	0	1	0	150	70	100	38	1	1	13	1	0	0	1	0		8.1	143	35	388	2.5	4	17.1	1.31	4	11.1	10240	8790	159000	31	26	10.03	33	1	15	14	61.2557	1
54	1	1	2	0	1	0	1	1	1	1	0	133	90	76	36.8	1	1	8	1	0	0	1	1		11.1	95	59	120	2.9	5.7	15.5	1.21	0.8	11.1	10500	7850	256000	18	23	8.77	15	1	16	14	64.1969	1
48	1	2	2	0	1	0	1	0	0	1	1	80	50	80	37	0	0	8	1	1	0	0	0		2.7	73	40	45	2.5	4.4	24.2	1.86	2.3	10.3	10300	9800	51000	25	28	7.56	23	1	16	13	56.7925	1
61	2	1	2	0	1	0	1	1	0	0	0	100	60	100	36.6	1	1	10	1	0	1	1	0		1.7	32	23	142	2.1	4.4	19.6	1.51	1.5	9.1	12700	9500	86000	17	26	7.12	19	1	12	10	52.3853	0
73	1	1	2	0	1	0	1	1	0	0	0	101	50	78	36	1	0	10	1	0	0	1	0		1.9	58	37	120	2.5	3.7	18.7	1.43	1.1	8.7	8450	7600	65000	14	16	8.92	20	0	14	12	65.9524	1
47	1	2	2	0	1	1	1	1	1	1	0	85	45	115	39	1	1	11	1	1	0	0	0		12.7	44	36	36	3.4	3.1	26.2	2.01	2.5	9.3	3170	2859	55000	37	40	10.54	33	1	21	17	75.6754	1
65	1	2	2	0	1	0	1	1	0	1	1	90	60	118	40.4	1	1	11	1	0	1	0	0		9.4	47	26	83	2.4	5.2	23.4	1.8	2.7	7.3	1260	740	49000	31	33	5.17	37	1	15	12	57.6673	1
47	1	2	2	0	1	0	1	1	0	1	0	92	54	48	37.2	1	1	10	1	1	1	0	0		4.9	76	46	80	1.6	4.3	21.4	1.64	1.8	8.3	12870	10850	98000	31	34	4.63	26	1	15	12	54.4959	1
58	2	1	2	0	1	0	1	0	1	0	0	120	60	134	39.1	1	0	9	1	0	0	1	0		4	71	23	99	2.7	3.7	19.9	1.53	2.5	7.5	10570	13345	32000	25	26	4.34	27	0	10	8	42.4351	0
57	1	1	2	0	1	1	0	0	0	0	0	90	60	60	36.5	1	1	8	0	0	0	0	0		43	133	60	113	3.3	3.1	25.7	1.97	1.1	10	12420	10004	65000	29	32	8.24	12	0	9	9	48.3716	0
48	1	1	2	0	1	1	1	1	1	1	0	80	53	70	36.8	1	1	12	1	0	1	0	0		7.7	589	190	162	2.4	4.6	31.4	2.41	0.9	9.9	9820	8200	76000	24	30	7.45	14	1	17	14	57.8803	1
46	1	1	2	0	1	0	1	0	0	0	0	150	100	100	39.6	0	0	5	0	0	0	0	0		0.4	43	48	150	5	3.2	15.1	1.12	3.25	11.7	9500	8000	284000	19	27	3.36	19	0	6	9	42.2831	0
40	1	12	2	0	1	0	1	1	1	1	1	80	50	124	38.5	1	1	14	1	0	0	1	0		6.3	105	37	89	1.6	3.5	42	3.2	2.1	8.9	2470	1580	32000	34	35	10.01	29	1	19	16	54.4966	1
69	1	1	0	0	0	0	1	1	0	1	0	86	64	108	37.4	1	1	12	1	0	1	1	0		5.8	34	25	115	1.6	3	21.8	1.56	2.3	12	7030	4305	97000	26	29	8.29	20	1	15	11	56.1862	1
57	1	2	1	1	0	0	1	0	1	1	0	90	50	120	40	1	1	10	0	0	0	0	0		11.3	101	54	142	2.1	4.4	22.1	1.83	2	7.2	24670	23500	188000	29	32	4.73	29	0	15	11	53.303	1
70	2	2	0	0	0	0	1	0	0	0	0	120	80	64	36	1	0	10	1	0	0	1	0		0.6	39	15	54	3	4.1	29.1	2.23	7.7	8.9	5900	4200	187000	35	35	5.74	22	0	7	9	48.8822	0
62	2	1	0	0	0	0	1	0	0	0	0	100	70	90	37.8	1	0	9	1	0	0	1	0		1.5	54	36	55	1.7	4	17.1	1.31	3.2	8.3	6180	5000	85000	22	26	4.15	16	0	5	7	39.3743	0
40	1	1	1	1	0	1	0	1	1	0	0	122	57	98	38.3	1	1	12	1	0	0	1	0		39.3	276	136	89	3.4	4.7	27.8	2.13	1.9	10.4	14700	12900	115000	35	37	8.36	13	1	14	13	54.481	1
71	2	2	0	0	0	1	0	1	0	1	1	90	53	70	36.9	0	1	8	1	1	0	0	0		17.9	94	34	106	1.9	5.1	24.6	1.89	1	10.7	33400	30520	174000	24	31	9.9	24	1	17	14	76.7039	1
55	2	1	0	0	0	1	1	0	0	0	0	130	90	84	37	1	1	9	0	0	0	0	0		11.8	75	17	303	2.2	3.6	15.7	1.21	8.1	9.3	40800	36700	60000	38	34	5.6	26	0	12	11	62.3238	0
48	1	2	2	0	1	0	1	0	0	1	0	110	60	86	37.8	1	1	11	1	1	1	0	0		4.6	37	14	65	3	3.6	23.9	1.83	2.8	9.9	9880	7092	22000	29	32	7.97	21	0	15	11	49.9302	1
64	1	1	1	1	0	0	1	1	1	1	0	78	53	80	36.4	1	1	12	1	0	1	1	0		7.4	1159	248	79	2.2	2.6	27.2	2.09	1.6	6.2	12250	10700	60000	27	26	10.01	34	1	18	15	70.8848	1
36	1	1	1	1	0	0	1	1	1	1	1	140	100	120	38.5	1	0	14	1	0	0	1	0		2.4	141	31	120	1.3	5.4	47	3.61	2	9.1	10700	8300	35000	31	30	9.58	29	1	15	13	52.2325	1
73	1	2	2	0	1	0	0	1	0	0	0	97	69	82	36	1	0	11	1	1	0	0	0		1.1	63	18	120	2.6	6.5	15.7	1.21	1.4	8.2	6670	3850	109000	12	14	8.71	20	1	7	8	43.5104	0
66	2	2	0	0	0	0	1	1	0	0	0	123	67	64	38.2	1	0	10	1	0	1	0	0		0.9	67	27	51	2	2.8	18.3	1.4	2.9	8.5	8330	4918	39000	20	26	9.34	24	0	9	10	52.7551	0
50	2	2	2	0	1	1	1	1	0	1	0	134	81	110	36.2	1	1	12	1	1	1	1	0		31.3	112	60	238	2.6	3	25.8	1.98	3.2	8.2	23840	22590	229000	38	39	12.49	37	1	21	15	69.4796	1
46	1	1	1	1	0	0	0	0	1	1	0	106	60	100	37.7	1	1	9	1	1	0	0	0		3	53	32	209	2.5	4.2	16.4	1.23	1.3	12.4	11810	10900	17000	15	24	2.94	11	0	11	8	40.3544	0
50	1	2	1	1	0	1	1	1	0	1	0	80	50	110	35.8	1	1	13	1	0	1	1	0		18.5	77	35	84	2.1	4.6	21.4	1.64	2.8	12.8	9150	4670	449000	33	36	10.21	30	1	19	16	71.9202	1
63	1	1	2	0	1	1	1	1	0	1	0	80	40	110	37.4	1	1	14	1	0	1	1	0		16.5	232	114	125	2	5.2	28.4	2.18	2.3	11.1	21000	18950	75000	34	36	10.7	31	1	18	15	73.8805	1
63	2	2	2	0	1	1	1	1	0	1	0	123	60	112	39.3	1	1	10	1	1	1	1	0		8.4	54	66	192	2.8	4.3	19.6	1.5	1.8	9.6	18560	15760	75000	32	33	8.74	29	1	18	14	71.6789	1
57	1	1	1	1	0	1	1	1	0	1	0	60	40	84	37.1	1	1	11	1	1	1	1	0		6.4	152	73	258	3.1	4.7	26.2	2.01	1.8	6.2	7400	6300	52000	27	28	8.04	27	1	17	14	59.6243	1
80	2	7	2	0	1	0	1	0	0	0	0	115	74	88	37.2	1	0	8	1	0	1	0	0		0.7	60	14	83	2.2	3.5	15	1.27	3.01	8.3	2470	1200	101000	20	24	4.48	24	1	6	7	55.3029	0
80	2	7	0	0	0	0	0	1	0	1	0	110	60	84	36	1	0	8	1	0	1	0	0		8.9	181	44	92	2.3	3.9	23.9	2.19	1.45	8.7	5400	3618	43000	27	36	10.49	25	1	18	14	68.8243	1
49	1	2	1	1	0	1	1	1	1	1	1	128	79	123	38.2	1	1	13	1	1	1	0	0		15.6	153	154	214	2.8	3.7	28.8	2.21	1.4	8.3	25400	22100	69000	39	37	9.04	22	1	21	17	76.1283	1
37	1	1	1	1	0	1	1	1	1	1	1	76	40	88	38.8	1	1	14	1	0	1	1	0		17	586	214	176	2.3	4.3	64.9	4.99	3.6	10	20080	14040	159000	47	45	13.03	36	1	22	18	69.1911	1
52	1	1	1	1	0	1	0	1	1	1	0	120	80	100	37	1	1	12	1	0	0	1	0		14.1	327	236	106	2.2	4.8	40	3.07	1.1	10.8	7120	3840	86000	30	32	8.2	16	1	16	14	59.3663	1
68	1	1	2	0	1	1	0	1	0	0	0	128	64	82	38.7	1	1	13	1	0	1	1	0		18.1	327	132	236	2.3	4	28.7	2.14	1.4	9.8	20120	18000	25000	29	31	10.33	23	1	18	15	75.6108	1
55	1	2	2	0	1	1	0	1	0	0	0	124	74	64	38.1	1	1	10	1	1	1	0	0		8.6	62	53	46	2.5	3.9	17.6	1.35	0.7	10.2	15680	11800	85000	18	22	7.04	13	1	10	10	52.34	0
56	1	1	0	0	0	1	0	0	0	0	0	123	64	84	37.1	0	1	8	0	0	0	0	0		12	75	77	143	3.1	4.7	21.3	1.63	1.5	11.2	8540	8000	97000	25	27	7.8	14	1	10	9	45.612	0
73	2	6	2	0	1	0	1	0	0	0	0	176	84	84	36.8	1	1	11	0	0	0	0	0		11.4	34	44	192	2.1	3.9	23.6	1.81	3.2	9.4	9810	9800	92000	33	33	9.14	19	1	12	10	56.5854	0
63	1	2	0	0	0	0	1	1	0	1	1	96	66	94	37	0	1	8	1	1	0	0	0		1.2	45	14	62	1.4	5.1	18.9	1.69	0.75	8.9	10340	6940	75000	13	14	3.24	20	1	14	11	58.9673	1
65	2	4	2	0	1	1	0	1	1	1	0	130	80	90	37	1	1	14	1	0	0	1	0		33.1	196	209	170	2.6	5.4	37.2	2.86	1.3	12.2	27310	24360	201000	34	36	12.52	28	1	20	16	79.6357	1
58	1	2	1	1	0	0	1	1	1	1	0	113	66	100	38.1	1	1	15	1	1	0	1	0		5.6	61	26	76	1.8	4.7	42	3.2	2	9.6	2260	1672	155000	33	33	10.45	27	1	18	15	57.8368	1
40	1	1	2	0	1	1	0	1	1	0	0	112	70	78	37	1	1	14	1	0	0	1	0		31.5	230	122	154	2.5	3.8	43.5	3.34	1.6	12.5	19740	16540	97000	37	38	10.33	15	0	12	12	54.3907	0
60	1	2	1	1	0	1	1	0	0	1	0	80	50	116	38.7	1	1	12	1	0	0	1	0		27	150	56	91	2.4	5.2	27.9	2.14	2.6	7.4	3690	3284	171000	37	37	9.17	25	1	18	15	61.7254	1
51	1	1	1	1	0	0	1	1	0	1	0	138	53	106	37	1	1	11	1	0	1	1	0		10.8	47	30	56	3.7	2.9	27.6	2.12	3.5	10.1	13900	11810	46000	36	36	12.31	31	1	20	16	69.7809	1
70	2	6	2	0	1	0	1	1	0	1	0	150	90	88	37.2	1	0	6	0	0	0	0	0		0.3	20	10	74	3.2	4.1	14.6	1.12	10.4	9.2	16780	12980	386000	21	24	9.56	24	0	11	12	65.3672	0
80	2	6	2	0	1	0	0	1	0	1	0	91	62	130	38.8	1	0	12	1	0	0	1	0		2.3	244	82	139	1.5	2.9	28.2	2.18	1.5	13.4	23880	17910	137000	22	22	9.97	32	1	14	11	68.2902	1
66	2	7	2	0	1	0	1	0	0	0	0	80	40	100	37	1	1	12	1	1	1	1	0		2.9	62	37	98	1.9	5.7	24.7	2.15	2.1	10	14050	11854	107000	26	32	4.68	20	0	9	9	52.7485	0
67	1	1	2	0	1	1	1	1	0	1	0	80	40	110	37.4	1	1	14	1	0	1	1	0		16.5	232	114	125	2	5.2	28.4	2.18	2.3	11.1	21000	18950	75000	34	36	10.82	33	1	18	15	75.4805	1
56	2	2	2	0	1	1	1	1	0	1	1	94	45	54	36	1	1	13	1	1	1	0	0		14.3	88	19	52	3.7	3.4	25	1.93	1.71	6.7	7670	4970	52000	29	33	11.73	33	1	22	17	74.0597	1
57	1	1	1	1	0	0	1	1	0	0	0	152	94	100	37.3	1	0	9	0	0	0	0	0		1	45	49	138	3.1	5.4	18.5	1.4	6.09	8.4	25140	23613	176000	27	30	9.79	22	0	9	10	56.1141	0
79	1	3	1	1	0	0	1	0	0	0	0	71	26	66	36	0	0	7	1	1	0	0	0		1	57	30	182	2.9	2.9	15	1.15	2.26	6.6	8980	7004	73000	16	18	4.03	31	0	7	10	58.4285	0
54	1	2	2	0	1	0	1	0	0	0	0	100	70	80	37	1	1	13	1	0	1	1	0		7	91	38	44	2	4.3	24.5	1.88	1.57	8.3	9600	7200	35000	25	26	7.74	15	0	10	9	45.5491	0
62	1	2	2	0	1	1	1	1	1	0	0	107	70	100	36	1	1	14	1	0	0	1	0		15.3	155	29	121	1.7	2.8	44	3.38	3.4	6.3	12250	10920	91000	42	41	11.51	26	1	15	14	66.8054	1
65	2	6	2	0	1	0	1	1	0	1	1	90	60	80	36.8	1	0	9	1	0	1	0	0		1	33	14	60	2.9	3.9	16.9	1.3	8.1	9.1	6610	4931	145000	23	28	7.86	37	1	15	13	60.7981	1
79	2	1	1	1	0	0	1	0	1	1	0	75	46	92	37	1	1	12	1	0	0	1	0		3.4	69	51	97	1.6	3.7	33.4	2.36	3.35	11.3	9780	4987	125000	32	35	9.22	23	1	10	10	58.9661	0
56	1	1	2	0	1	1	0	0	0	0	0	123	64	84	37.1	0	1	8	0	0	0	0	0		12	75	77	143	3.1	4.7	21.3	1.63	1.5	11.2	8540	8000	97000	25	27	7.8	14	1	10	9	45.612	0
73	2	6	2	0	1	0	1	0	0	0	0	176	84	84	36.8	1	1	11	0	0	0	0	0		11.4	34	44	192	2.1	3.9	23.6	1.81	3.2	9.4	9810	9800	92000	33	33	9.14	19	1	12	10	56.5854	0
41	2	11	2	0	1	0	1	0	0	0	0	110	73	80	37.7	0	0	7	1	1	1	1	0		2.1	18	23	82	3.4	2.6	15.5	1.34	0.8	7.5	7530	6189	54000	13	13	2.58	9	0	3	7	29.8865	0
79	2	7	2	0	1	0	1	0	0	0	0	160	74	83	38.3	1	1	12	1	1	1	0	0		5.4	77	76	85	2.5	3.1	21.7	1.54	0.6	8.9	2111	831	50000	18	19	7.76	16	1	9	8	51.4824	0
51	1	1	2	0	1	1	1	1	1	1	1	92	54	80	38.1	1	1	14	1	1	1	0	0		13.5	444	114	136	2.5	3	42.7	3.11	3.7	9.5	9290	6428	64000	42	45	11.18	29	1	22	18	73.8423	1
54	1	13	2	0	1	1	1	1	1	1	1	110	70	80	36.5	1	1	15	1	0	1	0	0		35.4	214	49	97	2.4	3.8	30.6	2.58	1.9	8.6	12620	9843	161000	37	34	12.5	25	1	21	17	73.6723	1
62	2	1	2	0	1	0	0	0	0	0	0	130	80	72	37.5	0	0	7	1	1	0	0	0		1.9	60	39	112	3	3.9	17.2	1.36	0.9	11.2	5800	4698	35000	12	19	6.63	8	1	11	10	48.8745	0
56	1	14	2	0	1	0	1	0	1	1	1	60	40	88	39	1	1	13	1	1	1	0	0		2.4	61	18	67	2.1	5.3	29.6	2.68	4.6	8.8	1860	1290	43000	35	37	5.32	37	1	15	13	49.2096	1
49	1	1	0	0	0	1	1	0	1	1	0	85	50	92	36.8	1	1	14	1	1	0	0	0		29.5	206	74	73	2.4	3.6	35.2	3.02	6.2	8	8820	6323	70000	49	34	10.08	24	1	21	17	69.4152	1
69	2	2	2	0	1	0	0	0	1	0	0	110	70	120	38	1	1	13	1	1	0	0	1		3.2	33	15	63	2.3	4.1	29	2.56	0.8	8.1	3150	2422	42000	21	23	6.01	14	0	10	11	51.1286	0
71	1	2	2	0	1	0	1	0	1	1	0	80	60	100	36	1	1	13	1	0	1	0	0		4.3	133	48	113	1.8	5.2	39.9	3.75	6.2	10.3	10750	8664	103000	44	43	6.71	32	1	16	13	66.2619	1
57	1	1	0	0	0	0	0	0	0	1	0	120	70	116	36	1	1	10	1	1	0	0	0		3.8	69	28	99	2.4	4.3	14.3	1.21	1.26	9.1	15610	13268	78000	16	22	3.37	16	1	12	10	49.565	0
39	1	3	1	1	0	1	1	0	0	0	0	110	70	83	36.3	1	1	11	0	0	0	0	0		49.1	182	97	134	3	3.7	14.6	1.27	1.8	11.8	20300	16605	356000	29	32	4.19	14	0	8	9	44.2669	0
75	2	3	2	0	1	0	1	0	0	0	1	147	89	85	37.6	0	0	6	0	0	0	0	0		1.1	8	5	67	3.3	3.8	14.3	1.27	4.54	9.7	8180	6004	223000	23	28	4.64	24	0	9	10	56.2407	0
77	2	7	2	0	1	0	1	1	1	1	1	70	40	76	38	1	0	13	1	1	0	1	1		1.7	40	17	146	1.7	4.5	26.4	2.5	1.1	12.5	11880	11000	228000	20	18	9.67	30	1	17	15	75.8916	1
58	1	1	2	0	1	1	1	0	0	0	0	100	51	82	36	1	1	14	0	0	0	0	0		27.7	229	139	776	2.6	2.2	22.1	1.99	1.1	8	9290	7905	158000	28	32	8.17	14	0	14	12	56.8423	1
61	2	6	2	0	1	0	1	1	1	1	1	120	70	88	37	1	1	15	1	0	1	0	0		4.2	42	16	103	2.2	5.2	19.3	1.71	1.6	11	2790	1562	50000	31	33	10.33	20	1	20	16	63.6641	1
65	1	2	0	0	0	0	1	0	0	1	0	104	65	60	36.9	1	1	12	1	1	0	0	0		8.6	90	38	116	3.3	2.9	17.8	1.52	2.98	11.6	5800	4089	42000	30	29	10.35	23	1	18	14	63.2745	1
72	1	1	1	1	0	1	0	1	0	0	0	110	70	78	36.8	0	1	11	1	0	0	1	0		19.7	94	94	120	2.5	4.9	14	1.23	1	11.8	9430	6780	310000	20	25	9.52	10	0	8	10	55.6425	0
82	1	7	2	0	1	0	1	0	0	0	0	118	62	110	36.8	1	0	8	1	1	1	0	0		1.3	70	29	114	2.2	2.3	15.2	1.41	2	13.8	14100	11040	166000	18	19	4.33	21	0	5	7	52.5709	0
59	2	1	2	0	1	1	0	0	0	0	0	110	58	120	38	1	1	13	1	1	0	1	0		8.3	151	138	75	2.3	2.7	12.1	1.08	0.85	11.9	4770	2892	38000	15	19	6.85	14	0	9	11	49.7428	0
37	1	7	1	1	0	1	1	1	1	1	1	122	89	88	36.7	1	1	15	0	0	0	0	0		40.4	67	20	126	1.9	4.6	37.7	3.51	8.8	8.1	23330	17987	146000	55	50	12.11	33	1	22	18	74.0434	1
62	2	2	2	0	1	1	1	0	1	1	0	82	51	74	36	1	1	13	1	1	0	0	0		3.9	58	39	202	2	4.3	22.2	2.06	2.04	6.5	4480	3680	51000	26	27	4.56	24	1	17	15	63.4599	1
67	2	7	2	0	1	0	0	0	0	1	0	130	70	92	38.4	0	1	9	1	1	0	0	0		2.8	66	67	309	1.8	4.6	13.3	1.08	0.7	8.7	19000	16300	154000	11	12	6.67	14	1	10	10	58.35	0
79	1	2	2	0	1	1	1	1	1	1	1	111	73	98	37.5	1	1	15	1	0	0	1	0		21.2	78	26	66	1.9	4	31.1	2.98	3.8	10.8	8370	6218	67000	43	43	12.12	29	1	22	18	84.3853	1
40	1	1	2	0	1	0	1	0	0	0	0	95	65	70	37.3	1	1	13	1	0	1	0	0		5.1	46	22	73	1.7	3.7	21.1	2.04	7.9	5	12500	8925	78000	40	40	5.36	23	0	9	9	41.6121	0
40	1	1	2	0	1	0	1	0	1	1	0	73	36	96	39.5	1	1	13	1	0	1	0	0		3.3	75	31	82	1.8	3	27.6	2.54	2	8.2	8390	4656	34000	28	28	4.11	25	0	12	11	45.7004	0
40	1	1	0	0	0	0	0	1	0	0	0	109	71	60	36	1	1	15	1	0	1	0	0		5	68	40	110	1.8	4.8	19.5	1.72	1.7	9.7	5980	3540	68000	24	29	8.97	21	0	9	8	33.667	0
24	2	11	0	0	0	1	1	1	1	1	0	90	60	120	38	1	1	13	1	0	0	1	0		5.1	75	70	216	2.4	3.6	43.5	4.01	1.5	15.7	2100	1686	61000	32	34	9.33	24	1	19	16	58.3872	1
41	1	1	2	0	1	1	0	0	1	0	0	117	67	90	36	1	1	13	1	0	0	1	0		13.2	94	57	274	1.4	5.2	37.4	3.51	0.4	11.8	6360	5930	48000	30	32	6.11	10	0	9	11	44.3552	0
57	1	1	2	0	1	0	1	0	0	1	0	110	70	100	37	0	1	10	0	0	0	0	0		2.3	59	32	70	1.9	2.1	25.2	2.36	1.1	3.8	12430	6861	62000	20	21	3.79	20	1	13	11	54.9767	1
48	2	2	2	0	1	1	0	0	0	1	0	80	50	78	36	0	1	10	1	1	0	0	0		26.2	165	37	136	2.3	4.4	16	1.43	0.4	12.9	10200	7848	206000	23	26	3.83	16	1	12	11	50.131	0
71	2	7	2	0	1	0	0	0	0	1	0	82	39	104	36.6	0	0	7	0	0	0	0	0		0.6	30	30	63	2.7	3.5	15.6	1.34	1.5	7.2	24070	17330	208000	14	14	3.59	23	1	9	9	58.1401	0
72	2	7	2	0	1	0	0	0	1	0	0	92	48	100	37.6	1	0	10	1	0	0	1	0		1.6	49	20	76	2.6	3.7	31	2.77	1.1	8.3	46000	38348	145000	21	23	4.34	21	1	9	10	65.9204	0
74	2	7	0	0	0	0	1	0	0	0	0	124	70	84	36.8	1	0	8	1	0	1	0	0		0.9	31	13	88	3.5	2.8	20.2	1.86	2.2	10.3	9900	5945	184000	21	21	4.4	20	1	5	7	47.143	0
48	1	13	1	1	0	0	0	0	1	1	0	78	49	106	36.5	1	1	13	1	1	1	1	1		6.2	126	23	100	1.8	5.1	26.2	2.51	1.56	9.3	9710	7300	26000	28	31	4.35	19	1	15	13	56.4209	1
47	2	1	1	1	0	1	1	0	0	1	0	133	83	90	37.8	1	1	13	1	1	1	0	0		8.6	342	121	279	1.8	6.7	20.3	1.56	0.63	10.3	6920	4754	101000	20	25	3.49	13	1	15	13	53.8868	1
73	1	1	2	0	1	0	1	0	0	0	0	140	80	100	36	1	1	14	1	0	0	1	1		4	180	54	144	2	5.6	17.6	1.54	1.5	9.7	2900	2117	154000	20	23	7.79	22	1	12	10	48.9077	0
75	1	2	2	0	1	0	1	0	0	1	1	150	80	76	36	1	0	9	1	0	0	1	0		0.6	198	148	220	2.5	5.2	13.2	1.14	2.2	12.4	5610	4067	177000	15	17	7.33	22	1	14	11	57.1647	1
48	1	2	2	0	1	0	1	0	0	1	1	125	84	104	36.8	0	1	11	0	0	0	0	0		3.8	462	81	170	2.8	3.1	20	1.76	2.9	7	14870	7048	274000	28	32	4.35	27	1	14	11	52.5059	1
77	2	7	2	0	1	0	1	0	0	0	0	108	64	86	37.6	0	0	6	0	0	0	0	0		1.5	103	27	111	3	5	13.9	1.12	3.9	11.6	13800	9687	208000	22	27	4.6	21	1	7	9	57.0354	0
55	1	2	2	0	1	1	0	1	0	0	0	112	68	120	37.5	0	1	12	0	0	0	0	0		28	476	280	593	2.8	3.7	21.2	1.74	1.7	11.3	27330	21618	321000	30	34	10.05	24	1	13	11	59.1403	1
65	1	1	2	0	1	0	0	1	0	0	0	91	52	104	36.5	1	1	13	1	0	0	1	0		4.8	127	80	95	1.8	6.3	13.1	1.1	1.6	12.6	16100	6898	44000	18	23	9.1	19	1	8	9	53.2066	0
44	1	1	2	0	1	0	1	1	1	0	0	100	60	108	36	1	1	15	1	0	1	0	0		5.1	71	37	110	1	6	34.8	3.21	3.3	8.7	18160	16525	54000	37	38	10.45	21	1	11	11	52.1651	0
61	1	7	2	0	1	0	1	1	0	0	0	134	107	100	39	1	1	15	1	1	0	0	1		6.2	69	45	192	2.5	3.5	20.2	1.55	3.8	8.8	6800	5147	37000	31	34	12.09	36	0	15	13	59.3766	1
80	2	7	2	0	1	0	1	0	0	1	0	167	68	120	36.8	1	1	6	1	0	0	1	0		1.1	40	24	179	3	3.8	11.6	1.03	2	7.7	19990	17431	251000	14	22	3.86	32	1	15	11	67.1415	1
61	1	12	0	0	0	0	1	1	0	0	0	125	72	104	36.2	0	1	10	0	0	0	0	0		2.5	56	67	98	3	3.1	16.3	1.4	1.5	13.2	2250	9322	90000	18	25	8.98	19	1	9	9	49.8848	0
63	2	1	2	0	1	0	1	0	0	1	0	108	58	80	37	1	1	12	0	0	0	0	0		3.5	75	26	61	2.7	3.2	18.1	1.62	0.8	8.7	3560	2848	72000	17	19	7.18	10	1	14	12	52.7995	1
71	1	7	0	0	0	0	1	0	0	0	0	100	70	100	36.5	1	1	12	0	0	0	0	0		3.3	45	24	247	2.6	6	18.8	1.62	2.04	10.3	19500	13338	84000	23	27	4.52	20	0	7	7	50.2136	0
56	1	1	2	0	1	0	1	0	0	0	0	110	70	88	38.6	1	0	8	1	1	0	0	0		1.5	33	17	104	3.2	4.9	17.9	1.56	1.9	10.2	6820	6062	144000	19	20	3.66	15	1	7	7	37.5951	0
56	1	1	2	0	1	1	1	1	0	0	0	131	69	93	36	1	1	13	1	1	1	0	0		2.7	42	16	120	2.5	5.1	21.1	1.92	2	8.4	16230	13616	157000	24	27	9.45	21	1	15	13	62.8572	1
63	2	1	2	0	1	1	1	0	1	1	0	96	67	105	36	1	1	13	1	0	1	0	0		10.2	171	58	317	1.4	3.3	23	2.05	1.2	9.1	10750	8514	107000	25	27	4.49	15	1	17	15	69.6619	1
46	1	1	2	0	1	0	0	0	0	0	0	150	90	140	38	1	1	11	1	1	0	0	0		3.4	329	62	113	2.3	3.4	13.8	1.18	0.6	9.4	16690	12651	188000	13	15	6.25	21	1	11	10	49.1333	0
47	1	1	2	0	1	0	1	0	1	0	0	80	40	120	37.1	1	1	12	1	0	0	1	0		11.2	168	44	12	2	4.3	33.9	3.16	2.2	7.1	17160	14637	107000	36	32	5.15	30	1	12	12	56.3083	0
93	2	7	2	0	1	0	1	0	0	0	0	141	65	60	36.8	1	0	8	1	0	0	1	0		2.4	38	42	55	3.4	1.6	13.7	1.02	0.9	11.2	4350	3915	71000	10	13	3.83	16	1	6	8	52.8621	0
49	1	1	2	0	1	1	1	0	0	0	1	111	58	102	37.3	0	1	7	0	0	0	0	0		6.3	302	147	348	3.9	4.7	13.5	1.12	1.12	7.2	18650	14453	314000	16	21	3.13	16	1	9	10	51.0328	0
49	1	1	2	0	1	1	1	0	0	0	0	90	43	100	37	0	1	8	1	1	0	0	0		25.3	428	101	145	2.8	3.4	13.7	1.21	5.2	9.3	18990	12720	174000	37	52	5.32	25	1	10	11	54.4466	0
42	1	1	2	0	1	1	1	0	0	1	0	90	50	112	36.4	1	1	13	1	0	0	1	0		19.6	129	52	128	2.1	4.9	23.8	2.15	1.6	7.9	8910	7377	134000	31	32	4.48	19	0	13	12	50.1792	1
42	1	1	2	0	1	1	1	0	0	0	0	101	66	90	38	1	1	13	1	1	1	0	0		27.7	143	46	108	2.7	4.3	21.9	1.82	2.4	8.3	7610	6510	158000	34	35	4.8	16	0	9	9	39.2856	0
42	1	1	0	0	0	1	0	1	0	0	0	110	80	100	37.8	1	1	13	1	1	1	0	0		37	141	28	113	3.7	4.4	18.3	1.6	1.1	8.1	6600	4752	91000	26	29	9.24	12	0	10	11	44.9885	0
56	1	7	1	1	0	1	1	0	0	1	0	90	50	64	36.1	1	1	13	1	0	1	0	0		13.5	346	130	128	2.8	3.1	15.7	1.43	2.4	10.9	7400	5379	227000	34	36	8.73	22	1	19	15	69.4843	1
77	2	11	2	0	1	0	1	0	0	1	0	131	63	100	39.8	0	1	10	1	0	0	0	1		2.1	39	22	138	3	4.5	25.1	2.46	1.4	9.1	13410	11237	98000	23	24	8.22	19	0	13	11	63.4548	1
77	2	11	2	0	1	0	1	1	0	1	0	100	66	90	36.3	0	1	7	1	0	0	0	1		0.8	36	17	58	3.5	4.1	13.6	1.17	1.4	6.8	6800	5331	169000	11	15	10.49	23	0	11	11	59.1766	0
52	2	1	1	1	0	1	1	0	1	1	0	114	60	110	37.6	1	1	14	1	0	1	0	0		14.1	287	131	122	1.8	2.1	30.3	2.76	1.4	9.3	6050	2770	91000	31	32	8.3	21	1	18	15	61.6404	1
43	1	1	2	0	1	1	1	0	1	1	0	100	60	120	38	1	1	14	0	0	0	0	0		24.9	217	70	199	2.6	4.5	49.2	4.51	3.3	12.6	12000	9912	268000	47	46	9.7	17	1	16	14	59.0549	1
58	2	7	2	0	1	1	1	1	1	0	0	115	67	94	36	1	1	15	0	0	0	0	0		27.4	726	224	939	2.3	3.7	28.5	2.54	4.7	12.2	25560	24256	130000	44	43	11.59	25	1	14	14	69.8185	1
81	2	1	2	0	1	0	1	0	0	1	0	136	77	120	37.8	0	0	8	1	1	0	0	0		1.2	61	28	208	2.5	4.3	18	1.51	2.6	6.8	4870	1928	114000	21	22	4.61	24	1	12	10	55.3735	0
68	2	7	2	0	1	1	0	0	0	1	0	91	31	88	36.7	1	1	13	0	0	0	0	0		19.5	101	82	80	2.7	3	24.2	2.18	1.6	12.1	14230	12764	131000	31	32	5.26	18	0	12	11	60.2287	0
75	2	7	2	0	1	0	1	0	0	1	0	100	70	60	36	1	1	13	1	0	0	1	0		4.9	83	43	76	2.1	3.4	18.2	1.61	3.2	10.7	21260	19306	42000	29	31	5.27	25	0	11	9	58.958	0
50	1	1	2	0	1	0	1	1	1	1	0	80	40	120	36.3	0	1	12	1	1	0	0	0		7.2	172	61	379	2.9	3.2	31	2.77	4.2	8.9	32960	31246	112000	39	41	10.83	30	1	18	15	71.5204	1
76	2	6	0	0	0	0	1	1	0	0	0	109	62	90	37	0	1	10	1	0	0	0	1		5.9	32	16	67	3.9	2.6	25.8	2.08	4.1	7.1	6860	4863	45000	35	39	11.2	24	0	11	11	58.832	0
41	2	2	2	0	1	1	0	0	1	0	0	112	84	100	37.1	1	1	12	0	0	0	0	0		30.2	57	27	107	2.6	2.9	30.7	2.7	0.8	12.7	12800	10137	44000	30	32	4.35	7	0	8	10	45.4615	0
51	1	1	2	0	1	0	1	1	1	1	0	138	53	106	37	1	1	13	1	0	1	0	0		10.8	47	30	59	3.7	2.9	27.6	2.51	3.5	10.1	13900	11801	46000	38	38	12.52	25	1	18	15	66.4809	1
59	2	7	2	0	1	0	0	1	0	1	0	92	63	87	36.4	1	1	13	1	0	0	1	0		5.9	122	43	225	1.8	5.2	19.9	1.77	1	12.3	6200	5456	151000	20	25	10.89	13	1	13	10	48.0947	1
79	2	7	2	0	1	0	1	0	1	1	1	102	64	106	36	1	1	13	0	0	0	0	0		3.7	54	26	76	2.5	4.8	36.2	3.41	3.7	6.8	9650	6562	86000	38	50	6.32	24	1	16	13	68.7818	1
78	2	7	2	0	1	0	1	0	0	0	0	129	70	90	37.5	1	1	10	0	0	0	0	0		2.2	57	16	129	2	5.6	16.2	1.43	1.8	8.9	8660	5450	210000	19	20	4.32	18	1	6	7	47.8999	0
80	1	7	0	0	0	0	1	1	1	1	0	100	63	102	37	1	1	13	1	0	0	1	0		2.6	144	61	160	2	5.9	28.4	2.53	3.6	8.2	12300	9700	98000	33	33	11.11	22	1	16	14	74.0105	1
51	1	2	2	0	1	0	1	1	0	1	0	93	53	116	36.9	1	1	14	1	0	0	1	0		2.8	99	20	100	2.4	5.5	18.6	1.54	2.4	11.6	11160	8080	91000	24	26	9.3	22	1	17	13	58.4977	1
49	1	7	2	0	1	0	1	0	0	1	1	92	55	100	37.8	1	1	11	0	0	0	0	0		6.2	110	46	221	2.7	4.2	12.6	1.08	4.2	11.1	17210	11685	303000	28	30	4.38	26	0	13	13	60.4266	1
55	1	1	0	0	0	1	1	0	1	0	0	105	60	90	37	1	1	11	0	0	0	0	0		26	367	87	333	2.1	4.7	13.4	1.01	2.9	10.3	9760	6455	282000	29	33	9.94	16	1	18	15	65.8532	1
65	1	1	2	0	1	0	1	0	0	0	0	90	50	86	36.5	1	0	9	1	0	0	1	0		1.6	53	32	154	2	5.3	10.1	0.86	2.9	13.5	3390	2000	172000	18	23	3.82	19	1	4	8	40.0912	0
65	1	1	2	0	1	0	1	0	1	1	0	68	46	76	36	1	0	13	1	0	1	0	0		0.5	61	30	117	2.3	5.4	23.1	2.09	3.1	10.3	8660	7309	123000	26	27	9.93	28	1	14	13	62.4999	1
60	1	2	2	0	1	1	1	1	1	1	0	86	50	120	38.7	1	1	15	1	0	0	1	0		27	150	56	97	2.6	5.2	27.9	2.51	2.6	7.4	3690	3309	171000	38	39	11.03	28	1	20	17	68.3254	1
53	1	7	2	0	1	1	1	0	0	0	0	106	78	80	36	1	1	14	1	1	0	0	0		17.3	211	158	1043	2.8	3.1	16.5	1.41	4.7	9	11330	9811	352000	36	24	8.85	24	1	15	13	59.393	1
82	2	7	2	0	1	0	0	0	1	0	0	130	70	76	36.6	1	1	11	1	0	0	1	0		2.8	55	23	109	3.7	3	32.2	2.52	0.6	10.2	3750	2208	95000	21	26	6.4	11	1	7	9	50.8271	0
82	2	7	2	0	1	0	1	0	1	0	0	130	65	83	36	1	1	14	1	0	0	1	1		5.2	84	48	194	2.4	4.4	32.2	2.98	2.4	8.6	5590	4768	71000	33	35	9.41	26	1	10	10	56.6422	0
82	2	7	0	0	0	0	1	1	1	0	0	128	60	90	36	1	1	14	1	0	1	0	1		3.7	80	29	133	2.8	4.4	71.2	5.4	4.8	8.2	4530	3730	47000	45	43	14.18	36	1	16	14	68.5175	1
55	1	1	2	0	1	0	1	0	0	1	0	110	60	70	37	0	1	10	0	0	0	0	0		10.6	497	348	681	3.3	3.9	19.9	1.76	2.5	7.6	10950	9219	483000	30	34	4.77	25	1	14	11	53.378	1
58	1	2	2	0	1	0	1	0	1	1	0	100	50	100	37.8	1	1	14	1	0	0	1	0		5.6	61	26	76	1.8	4.7	42	3.98	2	9.6	2220	1678	155000	35	36	8.9	24	1	17	14	54.4243	1
61	1	1	2	0	1	0	1	0	0	0	0	165	104	72	36	0	0	8	0	0	0	0	0		0.8	14	11	106	2.5	4	14.5	1.23	4.45	16.6	9240	7299	38000	23	28	7.74	26	0	6	9	48.1083	0
49	1	1	2	0	1	1	0	1	1	1	0	94	66	70	36.8	1	1	13	1	1	0	0	0		15.1	98	30	90	2.5	3.9	35	3.2	1.3	5.4	14230	10672	127000	32	35	10.08	17	0	19	16	69.1287	1
76	2	1	2	0	1	0	1	0	0	1	0	80	50	50	36.4	1	1	11	1	1	0	0	0		2.2	96	31	87	2.4	4.3	18.8	1.55	2.9	9.1	9170	7913	64000	25	26	8.4	29	1	13	10	54.6565	1
80	1	3	2	0	1	1	1	0	0	1	0	122	67	88	36.8	1	1	13	1	1	0	0	0		24	33	25	209	3.3	4	15.4	1.24	1.2	10	8480	6605	209000	23	26	4.79	17	1	15	13	71.544	1
56	1	1	2	0	1	0	1	0	0	1	0	120	80	70	36.5	1	1	10	1	0	0	1	0		9.9	52	21	56	3	3	27.7	2.2	2.5	7.8	6830	4582	33000	33	34	5.11	19	0	14	11	50.0922	1
57	1	1	2	0	1	1	1	1	1	1	0	130	70	84	36.5	1	1	13	1	0	0	1	0		33.4	636	241	115	3	6.7	33.2	2.86	2.5	10	7890	6193	104000	40	39	11.15	22	1	19	16	68.6133	1
57	1	2	0	0	0	1	0	0	0	0	0	101	61	60	36.8	0	1	11	1	0	0	1	0		25.8	177	79	66	2.2	4.3	18.7	1.49	1.8	11.2	2890	1861	32000	29	29	4.73	18	1	7	8	35.8859	0
81	2	7	2	0	1	0	1	0	0	1	0	104	48	120	37.5	0	0	8	0	0	0	0	0		0.9	49	13	138	1.1	3.8	16.8	1.35	0.9	9.9	20360	17977	274000	10	21	3.47	26	1	10	10	64.3855	0
79	2	7	2	0	1	0	0	1	0	1	0	141	74	120	36	1	1	11	1	0	0	1	0		2.6	33	17	115	2.1	4.9	14.7	1.19	0.6	11	7200	4608	314000	12	17	10.65	21	1	17	12	63.6367	1
58	2	4	2	0	1	1	0	0	1	1	0	113	62	133	38.6	1	1	14	1	1	0	0	0		17.1	389	73	171	1.9	4.1	34.5	2.74	0.74	9.6	8740	7691	82000	28	32	8.17	17	1	15	13	59.7578	1
70	2	2	2	0	1	0	1	0	0	1	0	117	86	74	36.7	0	1	11	0	0	0	0	0		4.4	46	30	45	1.8	4.8	21.1	1.84	2.6	10.3	8500	7548	42000	28	29	5.01	18	0	13	10	54.4824	1
57	2	5	2	0	1	1	0	0	1	1	0	84	50	110	36.5	1	1	12	1	1	0	0	0		24	299	171	116	2.8	4.7	27.1	2.5	0.6	9.9	12160	10510	152000	29	31	8.24	16	0	16	14	64.7384	1
81	2	7	0	0	0	1	0	1	1	0	0	109	67	114	36.5	1	1	15	1	0	0	1	0		13.8	207	64	164	2.1	4.9	28.2	2.54	1.9	12.3	10130	7739	105000	33	34	11.14	21	0	12	12	66.5877	0
76	1	7	0	0	0	1	1	1	0	0	0	124	59	70	36	1	1	13	1	0	1	0	1		5.2	89	28	185	2.1	5.1	19	1.67	1.9	11.9	7030	4942	35000	25	28	10.16	17	1	15	14	68.8862	1
75	2	6	2	0	1	0	1	0	0	0	0	140	56	72	36.5	0	1	10	0	0	0	0	0		10.7	186	100	217	2.7	3.4	15.7	1.32	2.2	11.3	17140	15768	90000	26	28	4.95	21	1	7	8	54.3009	0
78	2	6	2	0	1	0	1	1	0	1	0	100	50	110	37.3	1	1	13	1	0	1	0	0		4.6	41	18	78	2.3	4.6	19.2	1.71	1.66	11.3	8610	6948	104000	23	26	10.01	20	1	17	13	67.6634	1
65	2	1	0	0	0	0	1	0	0	0	0	126	60	60	36	1	0	9	0	0	0	0	0		1.2	23	16	64	3.8	2.2	18.4	1.56	5	9.8	5890	4411	28000	28	22	4.86	28	0	8	8	43.5715	0
66	2	1	0	0	0	0	1	0	0	0	0	98	62	80	36.8	1	0	8	0	1	0	0	0		0.9	30	17	43	4.1	1.5	16	1.27	2.4	8.5	3880	2626	48000	17	19	3.75	20	0	4	7	38.0418	0
42	1	1	2	0	1	0	1	0	0	0	0	120	96	94	37.4	1	0	9	0	0	0	0	0		0.5	57	42	246	2.6	5.5	15.3	1.23	4	9.5	8240	4896	131000	22	23	3.55	17	0	4	8	36.4867	0
81	1	1	0	0	0	0	0	0	0	1	0	116	65	70	36.5	1	0	11	1	0	0	1	0		1.4	22	20	112	2.7	3.7	17.3	1.34	2.78	9.1	9250	7677	165000	21	23	4.61	24	1	5	7	41.9414	0
81	1	1	2	0	1	0	1	0	0	0	0	75	40	90	37	1	0	11	1	0	0	1	0		1.1	34	17	85	2.5	2.9	20.7	1.75	2.96	9	3380	2589	104000	23	24	4.82	23	1	10	10	53.0726	0
72	1	6	0	0	0	0	1	1	0	1	1	122	56	104	36.2	1	1	14	1	0	0	1	0		3.8	45	26	135	2.3	4.8	14.9	1.23	1.8	9.6	6430	4800	70000	19	21	9.41	24	1	16	14	66.6947	1
61	2	1	2	0	1	0	0	1	1	0	0	102	58	58	36.7	1	1	15	0	0	0	0	0		5.7	186	140	105	2.1	4.4	28.4	2.54	0.9	10.6	7080	4956	132000	23	26	9.5	13	0	9	10	49.7308	0
79	1	1	2	0	1	0	1	0	0	1	1	122	76	96	37.7	0	0	8	0	0	0	0	0		0.3	18	11	158	1.6	3.9	17	1.36	3.2	9	16210	13567	278000	21	25	4.55	25	0	11	11	65.4495	0
45	1	1	1	1	0	1	0	0	1	0	0	120	70	100	37	1	1	13	0	0	1	0	0		26	462	61	126	2.7	3.8	40.2	3.12	1.3	11.1	14560	11808	161000	34	35	4.89	8	0	9	10	47.8732	0
82	2	12	2	0	1	0	1	0	0	1	1	100	53	94	37.3	1	1	12	1	0	0	1	0		2.8	46	13	84	2.3	3.4	25	2.26	1.8	10.4	1500	814.5	83000	25	27	5.06	28	1	13	11	51.6544	1
45	1	1	0	0	0	1	0	0	1	0	0	120	70	95	37	1	1	13	1	0	0	1	0		43.1	423	360	545	2.8	3.4	33.7	2.72	1	12.3	14850	13216	65000	32	32	8.2	12	1	15	13	57.8974	1
53	1	2	0	0	0	0	0	1	0	0	0	90	58	76	36.5	1	1	11	1	0	0	1	1		2.2	146	88	127	2.8	4.8	16	1.32	1.7	10.2	1410	1178	204000	18	24	8.74	19	1	9	9	33.0646	0
72	1	1	1	1	0	1	1	1	1	0	0	122	55	78	36.6	1	1	14	1	0	0	1	0		27.6	222	64	160	2.4	5	16.9	1.4	1	13.5	7820	5176	155000	23	23	9.83	14	1	16	15	71.2571	1
65	1	1	0	0	0	0	1	0	0	0	0	116	71	78	37.1	1	0	11	1	0	0	1	0		1.1	34	14	70	1.9	3.8	19.2	1.53	3.6	7.6	6270	4965	88000	24	26	4.45	20	0	6	8	43.9654	0
63	2	7	2	0	1	1	1	1	1	0	0	132	72	76	36	1	1	15	1	0	0	1	0		30.9	257	203	95	2.2	3.4	31.3	2.8	2.6	9.7	8400	6249	158000	40	61	11.33	23	0	13	13	61.5079	1
76	2	2	2	0	1	1	0	0	0	1	0	100	64	70	37	0	1	11	0	0	0	0	0		16.8	56	32	403	1.8	5.2	19.7	1.54	0.8	9.6	18410	16696	119000	22	23	4.57	16	0	11	10	61.7512	0
55	2	1	1	1	0	1	1	1	1	0	0	100	58	86	36.6	1	1	13	0	0	0	0	0		24.2	17	244	97	2.3	4.5	74.2	6.4	6.2	10.6	10950	9910	180000	57	39	12.86	22	1	15	14	63.278	1
64	1	2	2	0	1	0	1	0	0	0	0	117	61	80	37	1	0	9	1	0	0	1	0		0.3	56	27	76	2.7	3.3	13.8	1.21	2.6	10.1	5290	3359	183000	18	21	3.79	14	0	3	7	39.1947	0
62	2	1	2	0	1	1	0	0	0	0	0	92	54	110	38.4	1	1	13	1	0	1	0	0		9.7	45	40	142	2	3	18.4	1.52	0.5	11.5	4900	3773	53000	20	20	3.94	16	1	9	9	44.5122	0
45	1	1	0	0	0	1	1	1	0	0	0	110	80	100	38.3	1	1	11	1	0	0	1	0		11.2	1648	665	238	3.5	4.3	30.4	2.46	2.3	12	11840	9756	180000	34	37	10.16	16	1	12	12	53.1703	0
62	2	1	2	0	1	1	1	0	0	1	0	110	70	110	36.9	1	1	12	0	0	0	0	0		6.9	158	42	194	2.3	3.3	16.5	1.33	6	7.8	28600	20020	48000	34	36	5.4	29	1	13	11	62.2265	1
39	2	1	2	0	1	0	1	1	1	1	0	102	68	104	36	1	1	15	1	0	0	1	0		7.2	144	40	64	1.9	5.3	32.4	2.84	2	7.5	10590	9742	69000	32	35	11.53	23	0	17	14	56.6674	1
62	1	1	2	0	1	0	1	0	1	0	0	110	70	100	39	1	1	13	0	0	0	0	0		3.2	141	59	123	2.3	3.8	44	4.1	4.1	7.8	6430	5787	60000	40	40	6.02	25	1	9	10	49.5241	0
51	1	7	2	0	1	1	0	0	0	0	0	156	89	130	39.1	1	1	13	0	0	0	0	0		10.2	140	115	131	3.2	2.8	21.3	1.67	0.6	10.4	4540	3904	54000	21	23	7.23	16	0	9	9	39.6314	0
48	1	1	2	0	1	1	0	0	1	1	0	90	62	80	36.3	1	1	13	0	0	0	0	0		7.7	583	190	162	2.4	4.6	31.4	2.73	0.9	9.9	9820	7260	74000	25	31	7.56	11	0	15	13	56.4919	1
62	1	1	2	0	1	1	1	0	0	0	0	113	69	88	36	1	1	13	0	0	0	0	0		7.3	143	73	290	2.1	3.1	18.3	1.6	0.85	6.5	11010	7596	369000	19	23	7.35	16	1	13	11	56.2125	1
81	1	6	2	0	1	0	1	0	0	1	0	103	54	80	37	1	1	13	1	1	1	0	0		6.3	68	34	279	2.3	3.6	21	1.89	2.59	6.8	15770	14508	123000	30	31	5.55	18	1	15	12	70.4732	1
79	2	7	2	0	1	0	1	0	1	0	0	115	60	92	37	1	1	13	0	0	0	0	0		3.4	67	51	97	1.6	3.7	33.4	3.01	3.35	11.3	9780	5046	129000	35	37	6.01	21	1	9	10	58.9661	0
79	2	7	0	0	0	0	1	0	0	0	0	100	56	100	36.3	1	1	13	1	0	1	0	0		5.5	67	29	133	2.2	3.8	21.9	1.86	2.01	9.2	13771	10880	109000	27	31	8.7	26	1	9	8	53.0376	0
65	2	7	0	0	0	0	1	0	0	0	0	90	60	80	36.7	1	0	11	1	0	0	1	0		1	33	14	60	2.9	3.9	16.9	1.42	8.1	9.1	6610	4931	145000	24	29	4.45	29	1	11	9	47.5981	0
54	1	2	2	0	1	0	1	0	0	0	0	100	70	80	37	1	1	13	1	1	0	0	0		7	91	38	44	2	4.3	24.5	2.16	1.57	8.7	9600	7286	35000	27	28	7.95	15	0	10	10	48.8491	0
51	1	7	2	0	1	1	1	0	1	1	1	86	50	98	36.1	0	1	11	0	0	0	0	0		5.9	70	26	85	2.2	4.2	37	3.5	2.38	18.8	6450	5418	39000	35	36	5.17	25	1	17	15	61.6437	1
68	2	1	2	0	1	0	1	1	0	1	0	96	57	100	37.8	1	0	11	1	0	1	0	0		1.1	81	33	218	0.7	6.1	15.6	1.32	2	11.5	13300	9350	390000	17	20	9.09	17	0	11	11	59.8171	0
57	1	1	2	0	1	0	1	0	0	0	0	152	94	110	36.7	0	0	8	0	0	0	0	0		1	45	49	138	3.1	5.4	18.5	1.54	6.09	7.4	3070	2885	176000	29	31	8.24	26	0	11	9	39.5666	0
36	1	3	2	0	1	0	1	1	0	0	0	143	89	86	38	0	1	10	0	0	0	0	0		6.7	53	21	166	3.3	4.5	17.2	1.33	1.65	11.3	15840	13004	101000	22	25	10.4	20	1	15	12	51.404	1
46	1	6	2	0	1	0	0	0	0	0	0	150	100	100	39.6	0	0	8	0	0	0	0	0		0.4	43	48	150	2.3	3.9	16.1	1.34	3.78	11.9	7160	5756	207000	22	29	3.67	22	0	6	8	37.184	0
49	1	1	2	0	1	1	1	1	1	1	1	130	84	82	36.6	1	1	13	1	1	1	0	0		26.6	104	74	138	3.2	3.3	21.6	1.72	0.54	11.1	9520	7892	70000	25	30	9.35	16	1	19	15	63.2964	1
61	1	1	0	0	0	1	1	1	1	0	0	137	79	64	38.5	1	1	14	1	0	1	0	0		28.2	63	56	173	3.2	1.9	42.6	3.21	1.65	10.3	16960	15433	110000	37	37	10.96	20	1	13	13	65.1344	1
77	1	6	2	0	1	0	1	0	0	1	0	100	60	140	38.3	0	0	7	0	0	0	0	0		0.4	56	27	244	2.8	3.7	13.7	1.04	4.17	9.8	7000	5110	141000	20	25	4.39	29	0	11	11	59.3592	0
55	1	2	2	0	1	1	0	0	0	0	0	124	84	74	36.4	1	1	13	0	0	0	0	0		28.6	88	48	214	2.4	2.7	15.3	1.3	1.23	11.1	18520	15445	350000	24	30	7.66	17	0	9	9	50.0888	0
75	2	7	2	0	1	0	1	0	1	1	1	102	81	54	36.7	0	0	8	0	0	0	0	0		2.1	54	35	119	1.8	5.9	38.6	3.1	1.51	9.2	6650	3591	102000	26	29	4.95	28	1	16	13	64.8361	1
70	2	7	1	1	0	1	0	0	1	0	0	120	70	82	37.3	1	1	12	1	0	0	1	0		21.2	160	314	245	2.1	3.5	32.8	2.46	1.12	11.4	7940	6542	72000	29	31	10.39	11	1	14	13	63.9531	1
68	1	1	1	1	0	1	1	1	1	1	1	130	80	78	36	1	1	14	0	0	0	0	0		16.2	576	465	141	2.6	3.2	23.6	2.02	0.82	15.2	4860	2833	139000	25	27	9.92	16	1	22	18	78.1553	1
57	1	1	2	0	1	0	1	0	0	1	0	155	88	124	39.9	0	0	8	0	0	0	0	0		1.8	114	35	94	3	4.7	19.6	1.54	3.01	12.6	5090	4173	22000	24	27	4.21	24	0	12	10	46.0519	0
47	2	8	2	0	1	0	0	0	1	1	1	114	70	107	36.2	1	1	10	0	0	0	0	0		3.9	94	35	84	2.9	6.1	57.2	5.5	1.4	9.2	8290	4725	182000	34	37	4.95	13	1	11	10	45.1248	0
67	2	7	2	0	1	0	1	0	0	0	0	160	90	120	36.8	0	0	8	0	0	0	0	0		1.3	29	14	177	1.9	3.5	12.1	1	3.1	9.8	4130	2323	75000	18	20	7.4	22	0	6	9	45.4351	0
73	1	2	2	0	1	1	1	1	1	1	0	110	70	80	36.8	1	1	12	0	0	0	0	0		5.6	55	29	188	1.1	6.4	18.1	1.4	0.9	10.5	8230	6210	37000	17	23	9.24	14	1	19	16	75.256	1
52	2	2	2	0	1	0	1	0	0	0	0	90	50	60	37	0	0	7	1	1	0	0	0		2.3	67	37	183	2.3	4.6	12.1	0.9	2.5	10	21890	19044	103000	18	26	3.43	26	1	5	8	46.642	0
70	1	7	2	0	1	0	1	1	0	0	0	120	70	104	38	0	0	8	0	0	0	0	0		2.8	52	31	111	2.7	3.8	16.9	1.32	2.6	12.2	5230	3258	195000	23	30	9.77	19	1	10	10	51.4228	0
66	1	3	1	1	0	0	0	0	0	1	1	70	40	100	37	0	1	12	1	1	0	0	0		5.3	229	67	120	2.9	5.7	12.1	1	1	9.6	4800	2680	23000	13	15	3.33	22	1	10	10	49.2823	0
77	2	2	2	0	1	0	1	0	0	0	0	130	90	90	38	1	0	8	1	1	0	1	0		1.2	66	26	106	2.2	4.5	16.6	1.38	2.3	9.8	12020	10100	53000	19	26	4.29	25	0	5	7	49.5654	0
47	1	13	1	1	0	0	1	1	0	1	0	100	70	100	36	1	1	11	1	0	0	1	0		4.9	125	112	169	2	3.9	19.8	1.63	1.3	9.2	15150	14392	40000	20	18	8.77	23	1	16	13	58.8234	1
50	1	3	1	1	0	0	0	1	1	1	1	80	60	90	37	1	1	13	1	1	1	0	0		7	45	27	93	1.5	6.7	27.1	2.5	0.7	7.3	3300	2810	63000	24	28	9.27	18	1	16	14	53.7217	1
65	2	7	0	0	0	0	0	0	0	1	1	130	80	100	36	0	0	9	0	0	0	0	0		0.6	35	16	117	2.5	3.4	18.4	1.6	0.8	12.3	13700	11768	401000	12	14	3.2	14	1	14	12	62.0896	1
49	2	2	2	0	1	0	1	0	0	0	0	120	70	90	38.5	0	0	9	0	0	0	0	0		1.6	93	35	195	2	3.9	13.1	1.1	0.5	8.8	9930	7745	81000	9	12	2.41	12	0	6	8	40.462	0
27	1	1	2	0	1	0	1	0	0	0	0	80	50	120	36.5	1	1	13	1	1	0	0	0		3	125	76	97	1.6	2.4	20	1.8	2	6.8	14310	12020	207000	24	25	3.31	19	0	8	8	33.964	0
95	1	14	2	0	1	1	1	0	0	1	0	90	60	90	36.5	0	1	11	1	0	0	1	0		13.1	104	63	125	1.7	3.8	20.3	1.8	2.3	7.1	21020	18436	218000	31	40	6.07	24	1	13	11	73.4865	1
47	1	2	2	0	1	0	1	0	0	0	0	150	90	100	37	0	0	8	1	1	0	0	0		1	235	69	168	2.6	4.6	13.3	1.1	4	8.7	9970	8270	182000	21	21	3.59	18	1	4	8	39.6874	0
47	1	2	2	0	1	0	1	0	0	0	0	160	80	100	37.2	1	0	9	1	1	0	0	0		1.5	57	11	97	2.2	3.5	13.1	1.1	4.8	6.6	17340	15210	148000	24	27	3.91	19	1	5	8	43.174	0
71	2	7	2	0	1	0	1	1	1	1	1	100	60	109	36	1	1	13	0	0	0	0	0		4.1	195	123	225	2.1	3.2	57	5.25	2.3	7.6	5780	5205	47000	38	35	11.36	30	1	18	15	68.9527	1
31	2	11	2	0	1	0	1	1	0	1	0	130	80	100	38	1	1	13	0	0	0	0	0		4.6	92	30	86	2	4.2	18.6	1.6	2.8	8.9	9340	7816	73000	31	33	4.15	21	0	13	10	39.4761	1
31	2	11	2	0	1	0	1	0	0	0	0	110	70	120	38	1	1	12	1	0	1	0	0		3.9	40	23	121	2	3.9	18.8	1.6	5	8.7	4200	1638	54000	32	33	4.26	20	0	9	8	27.841	0
53	2	1	2	0	1	0	0	1	0	1	1	120	70	72	38.3	0	1	13	1	1	0	0	1		4.8	120	44	144	1.7	5.6	21.4	1.9	1.5	9.5	10510	8092	68000	23	26	9.26	25	1	16	12	55.6197	1
34	1	3	1	1	0	0	0	0	0	1	1	130	80	150	37	0	0	9	0	0	0	0	0		1.8	78	10	175	4.2	5.4	12.5	1.06	1.1	16.7	16910	7774	210000	10	12	3.82	22	0	9	11	47.7158	0
53	1	1	2	0	1	0	0	1	1	1	0	110	70	120	37	0	1	13	0	0	0	0	0		7.4	1799	324	828	1.5	4	60.4	5.79	1.9	7.8	15570	12923	93000	40	40	11.03	25	1	15	13	61.3957	1
67	1	1	2	0	1	0	1	0	0	0	0	90	60	120	36	0	0	8	1	0	0	0	1		1.8	56	51	40	2.3	4.4	10.3	0.82	2.5	8.1	4850	3734	31000	17	21	7.3	24	0	5	8	43.1605	0
77	2	1	2	0	1	0	1	1	1	0	0	130	80	100	36.6	0	1	13	1	0	0	0	1		8.6	111	63	141	1.8	6.8	28.2	2.6	1.3	5.8	9300	5635	53000	39	39	11.64	20	1	14	13	67.7491	1
67	1	1	2	0	1	0	0	0	0	1	1	150	90	120	37	0	1	11	0	0	0	0	0		3.5	69	52	73	1.7	4.4	25.5	2.3	9.2	4.9	2940	1528	58000	34	35	5.55	30	1	15	12	53.194	1
69	2	1	0	0	0	1	1	1	1	1	1	110	70	92	37	0	1	12	0	0	0	0	0		41.6	82	30	84	3.1	4	14.7	1.2	5.3	7.8	5190	3944	38000	39	39	11.4	33	1	22	18	77.3744	1
34	2	1	0	0	0	1	0	0	0	1	1	100	60	98	37	0	1	11	0	0	0	0	0		29.2	44	22	164	2.4	4.3	18.3	1.6	0.6	5.9	5000	2950	82000	24	29	3.52	21	1	14	12	43.3395	1
47	1	3	1	1	0	0	1	0	0	1	1	96	77	100	36	0	0	8	1	1	1	0	0		1.6	50	15	437	1.8	4.2	13.1	1.1	1.8	6.8	2450	2210	55000	15	17	2.97	23	1	15	12	44.0454	1
69	1	1	0	0	0	1	1	0	1	1	1	110	60	120	38.1	0	1	12	1	1	1	0	0		7.7	150	99	753	3.5	4.1	16.9	1.4	0.8	10.1	7380	5266	76000	18	22	7.46	19	1	21	17	74.2775	1
52	1	1	2	0	1	1	0	1	0	1	0	130	60	100	37.8	1	1	13	0	0	0	0	0		24.4	110	41	581	1.9	3.9	15.6	1.3	1.4	7.4	22320	17409	312000	25	26	4.16	14	0	13	11	56.6645	1
61	1	7	2	0	1	0	1	0	0	1	1	140	70	100	36.7	0	0	6	0	0	0	0	0		1.3	32	25	114	3.3	6.5	14.8	1.2	1.9	13.7	9600	7008	108000	16	17	3.49	18	1	12	11	54.9491	0
64	1	7	2	0	1	0	0	0	0	1	0	130	70	92	38.2	1	1	11	0	0	0	0	0		2.5	53	38	265	2.3	5.4	16.8	1.43	0.8	10.3	5880	3715	91000	14	22	3.38	11	1	11	10	49.7608	0
55	1	1	2	0	1	0	1	0	0	0	0	100	60	80	38	1	1	12	0	0	0	0	0		7.5	163	53	112	2.3	4.5	17.1	1.5	2.3	13	25350	22188	105000	27	27	4.46	19	0	10	9	52.0665	0
46	1	14	2	0	1	1	1	0	0	0	0	110	80	84	37	1	1	11	1	0	1	0	0		22	211	51	390	2	4.4	17.9	1.54	2	11.3	10630	7948	137000	30	31	4.5	19	0	9	9	42.9912	0
43	1	1	1	1	0	1	1	1	1	1	0	120	60	100	37.5	1	1	13	1	0	1	0	0		23.1	330	74	431	2.7	5.4	30.5	2.8	2.5	10.7	12400	10110	394000	39	39	10.62	14	1	20	17	69.1615	1
43	1	1	2	0	1	1	0	1	1	1	0	120	90	98	36.8	1	1	15	1	1	0	0	0		24.2	155	133	118	1.6	5.3	28.6	2.6	1.6	7.3	16730	12340	95000	34	35	10.1	16	1	19	16	67.7484	1
