# Supplementary material for: Validation of the prognostic models in acute-on-chronic liver failure precipitated by hepatic and extrahepatic insults
Source: PLoS One. 2019 Jul 10;14(7):e0219516. doi: 10.1371/journal.pone.0219516 (PMC6619802; doi:10.1371/journal.pone.0219516)
Supplement: S2 File — (ODT) [file pone.0219516.s003.odt]

Patient Records for the study entitled “the validation of prognostic score for ACLF”

Demographic Data
_ _ _				Patient Number
_ _				Age
_ 				Gender (1= male, 2= female)
__ 				Causes of cirrhosis (1= HBV, 2=HCV, 3=Alcohol, 4=AIH, 5=PBC, 6=NAFLD, 7=cryptogenic, 8=Hemochromatosis, 9= Wilson disease, 10=PSC, 11= other _______)

Clinical Details on Admission
_ _ _ 		 		Systolic BP (mmHg)
_ _ _ 		 		Diastolic BP (mmHg)
_ _ _				Heart rate (beat/min)
_ _ ._				Temperature (Celsius)
__ __ __		Body weight (kg) 
_ _ _				Height (cm)
__  				Ascites on admission (0= No, 1= Yes)
__   				Jaundice on admission (0= No, 1= Yes)
__  Child–Pugh Score  
__ __ __ gm/day 	Alcohol intake 
__ 				Smoking (0 = Nonsmoker, 1= Exsmoker, 2= current smoker) 
__ 				Diabetes (0= No, 1= Yes) 
__ 				Hypercholesterolemia (0= No, 1= Yes) 
__ 				Hypertensive (0= No, 1= Yes) 
					If yes, treatment_______________________________________ 
__ 				Ischemic Heart Disease (0=No,1= Yes) 
__ 				Cerebrovascular Disease (0=No,1= Yes) 
__ 				Chronic renal failure (0=No,1=Yes) 
__ 				COPD (0=No,1=Yes)
__  				Hematologic disease (0=No,1=Yes)
__					if yes type____________________ treatment _______________
__  				Previous intraabdominal surgery (0= No,1=Yes___________________)
__ 				Malignancy (0= No,1= Yes) 
__					if yes 1= Bowel, 2= Lung, 3=Hematological, 4=prostate, 						5=breast, 6= skin, 7=other___________) 
 __ __ day  Time from first previous liver decompensation to admission 
__				History of cirrhotic complication (0= No,1= Yes)
__		 		If yes: 1= variceal bleeding, 2= SBP, 3=ascites, 4=Hepatic 
						Encephalopathy, 5= Other__________)  
__  Grade of Hepatic Encephalopathy (grade 0-4)
__  				Previous SBP (0= No,1= Yes)
__  				Hx of variceal bleeding (0= No, 1= Yes)
__  				Hx of variceal band ligation (0= No, 1= Yes)
_ 				Precipitating event (0= unknown, 1= hepatic, 2= extrahepatic) 
						Etiology_____________

Laboratory Data on admission
__ . __ mg/dL 		Total bilirubin 
__ __ __ U/L			AST 
__ __ __ U/L 		ALT 
__ __ __ __ U/L		Alkaline Phosphatase 
__ __ __ __ U/L		GGT 
__. __ g/dL			Albumin 
__. __ g/dL			Globulin 
__ __ . __ sec. 		Prothrombin time 
__.__  International Normalization Ratio
__ __ __ mg/dL 		Creatinine
__ __ __ mg/dL 		Plasma glucose 
__ __ __ mg/dL 		Total Cholesterol 
__ __ __ __ mg/dL 	Triglyceride 
__ __ __ mg/dL 		HDL cholesterol 
__ __. __ g/dL 		Hemoglobin
__ __ __ __ __ /mL	Leukocyte count
__ __ __ __ __ /mL	Neutrophil count
__ __ __ x 109/L 		Platelet count
__ __ __ mmol/l 		Sodium
__ __ __ mmol/l 		Potassium
__ __ __ mmol/l 		Chloride
__ __ __ mmol/l 		Bicarbonate
__ __					MELD score


Laboratory Data at anytime 
__ 					Hepatitis B serology 1= sAb +ve, 2= sAg +ve, 3= sAg –ve. 
__ 					Hepatitis C 1= Ab –ve, 2= Ab or RNA +ve
__ __ .__ mg/dL		Ceruloplasmin
__ __ __ __ mcg/L 	Ferritin 
__ __ % 			Transferrin saturation 
__ : __ __ __ __ 		Anti-nuclear Ab
__ : __ __ __ 			Anti-smooth muscle Ab
__ : __ __ __ 			Anti-mitochondrial Ab

Clinical Data and Laboratory of CLIF-SOFA during Admission
__  				Admission with new ascites or worsening of ascites (0= No, 1= Yes)
__  Admission with Hepatic Encephalopathy (grade 0-4)
__  				Admission with SBP (0= No,1= Yes; organism________________)
__  				Admission with Bacterial infection (0= No,1= Yes; 
						organ______________organism________________)
__  				Admission with variceal bleeding (0= No, 1= Yes)
__					Organ failure (0=no, 1=yes)
__					Number of organ failure (0-6)
__					Time of organ failure (0=no, 1=on admission, 2=after admission)
__					Day after admission for developing organ failure	
__  Grade of Hepatic Encephalopathy (0-4)
_ _ _ 		 			Systolic BP (mmHg)
_ _ _ 		 			Diastolic BP (mmHg)
 _ _ _ 					Mean arterial pressure (mmHg)
__   Inotropic Drug (0=No, 1=yes)
 __ __ %  Oxygen saturation (SpO2)
 __ __  Respiratory support (0=No, 1=Yes)
 __					 If Yes; type of device: 1=O2 cannular, 2=O2 mask with bag,
 		3= ET tube with Mechanical Ventilator)
__  FiO2 of respiratory support device
__ __ mmHg  PaO2 If have arterial blood gas
__ . __ mg/dL 		Total bilirubin 
__ __ __ U/L			AST 
__ __ __ U/L 		ALT 
__ __ __ __ U/L		Alkaline Phosphatase 
__. __ g/dL			Albumin 
__. __ g/dL			Globulin 
__ __ . __ sec. 		Prothrombin time 
__.__  International Normalization Ratio
__ __ __ mg/dL 		Creatinine
__ __ __ mg/dL 		Serum glucose 
__ __. __ g/dL 		Hemoglobin
__ __ __ x 109/L		Leukocyte count
__ __ __ x 109/L 		Platelet count
__ __ __ x 109/L		Ascitic PMN count
__ .__				SAAG
__				 	Hemoculture (0=No, 1=yes; organism_______________)
__				 	Ascitic culture (0=No, 1=yes; organism_______________)
__				 	Urine culture (0=No, 1=yes; organism_______________)
__				 	Sputum culture (0=No, 1=yes; organism_______________)


Management for ACLF
__  			  Intensive Care Unit 0=No, 1=yes
__ __		 		 Day after admission to ICU (day)
__ __		 		 Day in ICU (day)	
__  Use of inotropic Drug (0=No, 1=yes)
__  Abdominal paracentesis (0=No, 1=yes; amount ascites release ____L)
__  Use of intravenous albumin (0=No, 1=yes)
__  PRC transfusion (0=No, 1=yes_____ unit)
__  Use of antibiotic Drug (0=No, 1=yes__________________)
__  Endoscopic Therapy for GI hemorrhage (0=No, 1=yes)
__					if yes (1=PU, 2=EV, 3=GV, 4=Other__________)	
__  Mechanical Ventilator (0=No, 1=yes)
__  Renal Replacement Therapy (0=No, 1=yes)
__  Hepatic Dialysis (0=No, 1=yes)
__  Liver Transplantation (0=No, 1=yes)
_ _ /_ _ /_ _ 			if yes, date of OLT (DD/MM/YY)


Follow-up Data after first admission
__ __ / __ __/ __ __ __ __ 	Date of last follow-up (MM/DD/YYYY) 
__ 				Death during the first 30 days after admission (0= no, 1= yes)
__ 				Death during the first 90 days after admission (0= no, 1= yes)
__ 				Death 0= no, 1= yes) 
__ __ / __ __ / __ __ __ __ 	Date of Death 
__ 				Cause of death 1= liver failure, 2= variceal bleed, 3= HCC, 
				4= other malignancy, 5= IHD, 6= CVD, 7= Infection, 8= other, 9= don’t know 
_________________		Other 
__ 				New Ascites or worsening of ascites (0= no, 1= yes) 
__ __/ __ __/ __ __ __ __ 	Date of diagnosis of ascites 
__ 				Hepatic encephalopathy (0= no, 1= yes) 
__ __/ __ __/ __ __ __ __ 	Date of diagnosis of encephalopathy 
__ 				Variceal hemorrhage (0= no, 1= yes) 
__ __ / __ __/ __ __ __ __ 	Date of variceal hemorrhage 
__ 				Jaundice (0= no, 1= yes) 
__ __ / __ __/ __ __ __ __ 	Date of diagnosis of jaundice 
__ 				Hepatocellular carcinoma (0= no, 1= yes) 
__ __ / __ __/ __ __ __ __ 	Date of diagnosis of hepatocellular carcinoma 
__ 				Liver transplantation (0= no, 1= yes) 
__ __ / __ __/ __ __ __ __ 	Date of liver transplantation 
